# Supplementary material for: Metabolomics of Early Stage Plant Cell–Microbe Interaction Using Stable Isotope Labeling
Source: Front Plant Sci. 2018 Jun 5;9:760. doi: 10.3389/fpls.2018.00760 (PMC5996122; doi:10.3389/fpls.2018.00760)
Supplement: Supplementary file 4 [file Table_1.xlsx]

## Sheet: Supplemental Table1
Supplemental Table 1. Common metabolites between Arabidopsis and Pst DC3000.
	Pst DC3000				EPs				EPs + 1 X Pst DC3000				EPs + 5 X Pst DC3000
	Rep 1	Rep 2	Rep 3	Mean	Rep 1	Rep 2	Rep 3	Mean	Rep 1	Rep 2	Rep 3	Mean	Rep 1	Rep 2	Rep 3	Mean
1,4-Diaminobutane_Putrescine	532943	542084	518332	531119	123947	117058	75051.8	105352	340090	435066	416765	397307	1.97628e+06	1.3742e+06	1.37757e+06	1.57602e+06
Sarcosine	76943.5	76056.5	66709.5	73236.5	1.65429e+06	1.5173e+06	1.2666e+06	1479397	1.33303e+06	1.24288e+06	1.13827e+06	1.23806e+06	1.31375e+06	1.06147e+06	1.02064e+06	1.13195e+06
Alanine	115983	100853	97960	104932	2.40755e+06	2.26215e+06	2.04682e+06	2.23884e+06	2.03657e+06	1.84739e+06	1.80525e+06	1.8964e+06	2.02731e+06	1.64283e+06	1.65987e+06	1.77667e+06
N,N-Dimethylglycine.HCl	79056.2	51479.7	42792.2	57776	1.66108e+06	1.71612e+06	1.64178e+06	1.67299e+06	1.64003e+06	1.29214e+06	1.31971e+06	1.41729e+06	1.80565e+06	1.24884e+06	1.23183e+06	1.42877e+06
Threonine	125254	91241.5	90457.2	102318	1.75519e+06	1.76809e+06	1.64558e+06	1.72295e+06	1.60492e+06	1.38751e+06	1.32347e+06	1.43863e+06	1.7068e+06	1.18558e+06	1.15203e+06	1.34814e+06
Cysteine	293974	193549	595825	361116	618804	584003	504485	569097	652925	712858	515548	627110	629305	443989	442064	505119
Trans-4-hydroxyl-L-proline	12241.4	11375.5	11377.3	11664.7	123919	124758	112459	120379	118335	108406	104466	110402	143380	95912.4	93061.8	110785
Cis-4-Hydroxyl-L-Proline	16385.4	18849.4	16301.5	17178.8	198697	206954	217221	207624	201560	182882	201989	195477	226887	178712	183758	196453
Glutaric acid	25380.8	30649.6	28847.3	28292.6	1.00201e+06	1.02753e+06	1.04457e+06	1.0247e+06	970541	914955	892395	925964	959461	858773	877527	898587
Spermidine	26638.2	34995.3	13435.2	25022.9	605827	500539	265524	457297	633215	601781	566174	600390	905368	549050	526824	660414
Glutamine	27888.6	19115.4	20435.3	22479.8	4.39894e+06	4.72761e+06	3.99507e+06	4.37387e+06	3.88037e+06	3.19654e+06	3.05699e+06	3.37797e+06	3.75304e+06	2.55094e+06	2.818e+06	3.04066e+06
Triethanolamine	62634.9	54424.5	41897.5	52985.6	249257	216910	194104	220090	218468	193981	203295	205248	230370	183994	173111	195825
Histidine	21366.7	28202.6	19244.3	22937.8	743572	582246	606894	644237	571403	596739	558400	575514	566272	484892	492682	514615
1-Methylhistidine	12593.5	18042.2	11383.6	14006.4	69583.9	63970.1	54869.7	62807.9	65010.6	62750.7	63499	63753.4	58667.1	65577.4	46049.7	56764.8
Arginine	12894.8	10144.9	0	7679.89	1.22058e+06	1.12987e+06	789863	1.04677e+06	903341	841216	862147	868901	698799	581672	594030	624834
cis-Aconitic acid	12599.8	17178.2	15977.2	15251.7	47736.9	46631.4	36213.6	43527.3	45485.1	41181.9	41719.9	42795.6	38166.6	35784.3	31064.1	35005
L-Citrulline	26942.8	27908.9	22945.1	25932.3	98069.9	96873.2	81139.6	92027.6	76694.8	82762.8	74367.3	77941.6	99439.1	69489.8	64591.8	77840.2
D-Mannitol	161711	123662	72201.8	119192	211535	206503	187235	201757	288114	193684	190038	223945	231009	238194	160037	209747
Nicotinamide	40086.5	44702.5	84753	56514	283636	280234	414852	326241	287947	431348	293117	337471	389231	314867	375009	359703
3-Ureidopropionic acid	12941	0	0	4313.66	92743.3	72998.5	71875	79205.6	79136.4	89338.9	74244.6	80906.6	86117.1	62890.4	51591	66866.1
L-Malic Acid	96131.3	53024.4	29455.1	59536.9	1.9199e+06	2.47536e+06	2.67789e+06	2.35771e+06	2.36301e+06	1.49133e+06	1.47005e+06	1.77479e+06	2.93725e+06	1.77838e+06	1.74632e+06	2.15398e+06
Methionine	32145.8	26541.7	35246.1	31311.2	631786	530811	226797	463131	282189	403226	390718	358711	250870	125372	296088	224110
Valine	410554	313306	242133	321998	4.85903e+06	3.99395e+06	3.60477e+06	4.15259e+06	3.55491e+06	3.65906e+06	3.40969e+06	3.54122e+06	4.09547e+06	3.34525e+06	3.43699e+06	3.6259e+06
Pyroglutamic acid	460076	350987	164250	325104	305021	269503	160075	244866	252859	222222	243048	239376	258471	202485	177846	212934
Phenylalanine	1.44729e+06	1.50452e+06	1.09619e+06	1.34933e+06	1.30116e+07	1.20652e+07	1.10267e+07	1.20345e+07	1.08913e+07	1.03481e+07	9.97049e+06	1.04033e+07	1.19511e+07	9.53886e+06	1.03084e+07	1.05995e+07
2-Deoxyadenosine.H2O	14023.2	11089.4	12873.6	12662.1	44057.5	35809	46971.4	42279.3	42326.5	40183.2	41593.2	41367.6	49792.1	38725.9	45644.1	44720.7
Adenosine	166858	173915	179425	173399	1.42638e+07	1.35276e+07	1.47365e+07	1.4176e+07	1.27955e+07	1.31342e+07	1.30652e+07	1.29983e+07	1.34232e+07	1.29714e+07	12939431	1.31114e+07
Inosine	0	0	11719.4	3906.47	947763	903259	1.05671e+06	969245	880675	934784	854202	889887	913543	858893	934006	902147
Guanosine	14989.8	11061.7	0	8683.86	262553	224193	206959	231235	240180	198603	187031	208605	226513	170935	170513	189320
L-malic acid P3	315432	247936	137197	233522	278932	239828	117400	212053	280739	228226	147521	218828	289500	163708	108639	187282
Benzoic acid	31980.9	25988.7	23886.3	27285.3	25345.4	19350.9	18170.1	20955.5	21159	17031.2	13243.1	17144.4	15834.6	22608.4	16291.3	18244.8
Carnitine	25638.6	23724.6	22269.3	23877.5	22290.1	21547.4	18459.6	20765.7	18639.9	16713.3	14617	16656.8	17550.3	15610.5	14459.5	15873.4
DL-Buthionine-sulfoximine	21452.1	22764	18137.5	20784.5	19366	17292.1	11274	15977.4	13668.3	11757	13590.4	13005.3	13380.1	12296.7	0	8558.91
Sucrose	51754.5	62586.3	84214.4	66185.1	27395	19860.6	13811.8	20355.8	67859.2	58943.6	41567	56123.3	10239.7	0	18836	9691.91
Lactic acid	0	0	14253.4	4751.13	98429.6	107576	256155	154053	141197	136032	118482	131904	207182	164025	174864	182024
5,6-Dihydrouracil	29610.5	26477.2	18454.8	24847.5	20380.5	16596.6	19404.9	18794	21206.8	16832.4	20538.9	19526.1	25669.2	19625.1	22576.8	22623.7
Proline	138125	60224.8	66594.2	88314.5	4.64201e+06	4.58641e+06	3.5194e+06	4.24927e+06	3.71244e+06	3.5608e+06	3.82376e+06	3.699e+06	3.69357e+06	3.00525e+06	3.10789e+06	3.2689e+06
Serine	36575.4	42798.1	41370.7	40248.1	1.34522e+06	1.19371e+06	780225	1.10638e+06	809815	794265	741273	781784	700727	605742	586074	630848
Phosphoenolpyruvic acid	43397.4	41479.9	0	28292.4	736275	748493	700432	728400	700767	673099	625761	666542	696330	600259	631789	642793
Gentisic acid	15630.5	21479.2	0	12369.9	10164.8	0	11410.8	7191.87	13355.5	0	10057.5	7804.33	0	0	11754.1	3918.03
Guanidine	0	0	10991.9	3663.97	55666.7	43994.2	50203.8	49954.9	56601.1	48837.1	41061.3	48833.2	50207.9	40965.7	44481.3	45218.3
Oxaloacetic acid P3	50517.3	68108.2	46140.6	54922	54808.1	43160.9	47622	48530.4	48410.6	53342.5	27078.6	42943.9	55896.1	54052.2	51326.2	53758.2
Fructose 1,6-biphosphate P3	37341	41664.5	14455.7	31153.7	38680	36979.6	10423.6	28694.4	17260.3	41473.5	17243.6	25325.8	24196.7	30547.6	26495.8	27080.1
12-oxo-phytodienoic acid P3	19656.1	28292.3	28363.1	25437.2	1.95062e+07	1.76762e+07	1.58974e+07	1.76933e+07	1.67709e+07	1.60586e+07	1.54743e+07	1.61013e+07	1.63931e+07	1.3914e+07	1.3642e+07	1.46497e+07
Oleic acid P3	0	13756.9	0	4585.64	49747	19098.8	36349.7	35065.2	53878	54996.1	20404.6	43092.9	16546.2	23587.1	25339.4	21824.2
Malonic acid	49571.5	13940.2	18772.7	27428.1	692435	664389	1.17765e+06	844823	727713	543827	670088	647209	917901	754238	815925	829355
D-glucuronic acid	61106.1	0	18940.2	26682.1	0	13194.9	0	4398.3	0	20645.6	10030.1	10225.2	12791.9	10034.1	0	7608.66
Dodecanoic acid	30357.3	26496.9	35081.1	30645.1	0	10093.9	11396.8	7163.58	32836.3	50368.1	41119.2	41441.2	67838.1	166660	51629.7	95376
D-Ribose-5-phosphate.Na2	26606.1	14541.9	17587.7	19578.6	556760	594846	552831	568146	473853	489572	470174	477866	483976	442820	416804	447867
Maltose	210337	166092	1.6576e+06	678010	1.81958e+06	1.87994e+06	2.63808e+06	2.11253e+06	1.94379e+06	1.9207e+06	1.94746e+06	1.93732e+06	2.78472e+06	1.91612e+06	1.9285e+06	2.20978e+06
Cellobiose	16347.7	12311.5	114869	47842.8	188840	189349	242588	206926	187361	201025	186778	191721	244028	195564	201359	213650
Ribose	0	0	11891	3963.68	70164.8	74742.2	75765.7	73557.6	89904.4	111963	75259.4	92375.7	77348.8	67825	67014.9	70729.5
Glucose	272530	166465	214991	217995	1.61443e+06	1.49633e+06	1.63929e+06	1.58335e+06	2.27356e+06	2.48037e+06	2.22821e+06	2.32738e+06	2.40868e+06	2.17608e+06	1.52336e+06	2.03604e+06
Biotin	0	11024.6	0	3674.87	139528	134072	181972	151858	162920	130245	94447.4	129204	125142	141466	114791	127133
4-Nitrophenol	449689	412739	290933	384454	348722	343357	277337	323139	463376	343409	376574	394453	383896	337119	384478	368498
3, 4 Dihydroxy Phenyl acetic acid	62159.9	28244.3	26979.3	39127.8	127776	102928	131392	120699	339855	232736	278999	283863	253278	191461	187141	210627
Gulonic acid gamma lactone	19350.1	24314.4	21388.1	21684.2	17314.5	22084.2	15032.4	18143.7	19271	11833.3	12638.6	14580.9	25120.4	12090.2	10697	15969.2
