# Supplementary material for: Metabolomics of Early Stage Plant Cell–Microbe Interaction Using Stable Isotope Labeling
Source: Front Plant Sci. 2018 Jun 5;9:760. doi: 10.3389/fpls.2018.00760 (PMC5996122; doi:10.3389/fpls.2018.00760)
Supplement: Supplementary file 6 [file Table_3.xlsx]

## Sheet: Supplemental Table 3
Supplemental Table 3. Arabidopsis metabolites identified by LC-MRM MS.
Compound	Control_30 min				Pst_30 min				Control_180 min				Pst_180 min				Pst/Control_30 min		Pst/Control_180 min
	Rep1	Rep2	Rep3	Mean	Rep1	Rep2	Rep3	Mean	Rep1	Rep2	Rep3	Mean	Rep1	Rep2	Rep3	Mean	Fold Change	p value	Fold Change	p value
1,4-Diaminobutane_Putrescine	5611	11548	8605	8588	2713	3271	7890	4625	10562	7159	6769	8163	8210	3712	6052	5991	0.54	0.17	0.73	0.288
Sarcosine	617162	788698	501982	635948	750158	570330	272572	531020	311119	284854	202354	266109	127018	46530	102700	92083	0.84	0.56	0.35	0.015
Alanine	1053190	1381938	787400	1074176	1266757	988836	498138	917910	519866	506560	334966	453797	211117	77195	184116	157476	0.85	0.612	0.35	0.019
1 ACC	51303	84600	63157	66354	53063	40855	43069	45662	50943	61007	47553	53168	35719	12508	33971	27399	0.69	0.157	0.52	0.054
Cadaverine	2627	4884	6251	4587	4337	2406	4265	3669	4197	4182	11422	6600	3101	1443	3672	2739	0.8	0.506	0.41	0.246
N,N-Dimethylglycine.HCl	1452643	1286918	1259572	1333044	1295076	750972	568873	871640	508315	742078	382921	544438	404086	175147	366470	315234	0.65	0.161	0.58	0.155
Histamine	1702	259	2805	1588	340	962	0	434	128	546	79	251	469	496	368	445	0.27	0.254	1.77	0.32
Threonine	861560	1520838	875988	1086129	1118508	875601	594338	862815	551251	604818	620596	592221	502358	164973	512577	393303	0.79	0.452	0.66	0.221
Cysteine	66234	29781	13204	36406	38132	14794	63696	38874	16701	14908	8621	13410	14656	20887	114119	49887	1.07	0.913	3.72	0.374
Trans-4-hydroxyl-L-proline	16103	25916	26586	22868	28227	27581	25178	26995	16995	22435	24039	21156	42308	13161	29183	28217	1.18	0.347	1.33	0.493
Leucine	1972	3185	761	1973	2580	2241	1264	2028	1559	2435	1114	1703	3431	697	3114	2414	1.03	0.949	1.42	0.511
Cis-4-Hydroxyl-L-Proline	49841	75218	68103	64387	77151	85661	64245	75685	57672	61229	59971	59624	118961	29003	84710	77558	1.18	0.315	1.3	0.565
N-Alpha-L Ornithine	7256	25709	13574	15513	6840	4943	9672	7152	15542	15568	12557	14556	7298	3911	3666	4959	0.46	0.259	0.34	0.004
Glutaric acid	209457	600983	343270	384570	113483	142340	176117	143980	320313	355917	353815	343348	246083	78519	211609	178737	0.37	0.168	0.52	0.078
Spermidine	67282	256259	122761	148767	40300	34982	81719	52334	233049	124089	123711	160283	41182	22224	34942	32783	0.35	0.223	0.2	0.069
Lysine	245440	734574	339215	439743	148596	120658	158548	142601	286740	339692	419208	348547	155667	58963	169741	128124	0.32	0.185	0.37	0.013
Glutamine	2098332	6032644	3491980	3874319	1076786	1169636	1145814	1130745	2904896	3188693	3474877	3189489	1823438	631046	1744202	1399562	0.29	0.14	0.44	0.029
Glutamic Acid	2105697	2455731	3166439	2575956	2242029	2017877	2681953	2313953	3202495	2667025	2468838	2779453	2845693	1137801	3224147	2402547	0.9	0.523	0.86	0.625
Triethanolamine	101826	49830	42184	64613	44126	48327	233885	108779	64089	33862	14953	37634	68218	49485	83474	67059	1.68	0.559	1.78	0.174
Histidine	71536	61448	123608	85531	34149	59200	93473	62274	82553	103478	65471	83834	65780	25082	55393	48751	0.73	0.419	0.58	0.1
1-Methylhistidine	52521	67905	57255	59227	62254	50364	15232	42617	39123	34829	38326	37426	48773	13484	45797	36018	0.72	0.362	0.96	0.913
Arginine	1058737	1482006	1640262	1393668	1122110	1229883	1281162	1211052	1450019	1296688	1049869	1265525	747979	266309	649249	554512	0.87	0.405	0.44	0.021
Dehydroascorbic acid	11394	14225	13427	13015	10587	11099	12392	11359	12080	11899	9717	11232	6087	2682	5628	4799	0.87	0.185	0.43	0.01
cis-Aconitic acid	23089	30637	23747	25824	33505	31435	37683	34208	30844	28947	29854	29882	16103	7508	14940	12850	1.32	0.055	0.43	0.021
L-Citrulline	37312	54396	51667	47792	49684	39446	56494	48541	45609	46673	32636	41639	22823	7167	28736	19575	1.02	0.923	0.47	0.055
L-Methionine sulfone	9155	8285	11314	9585	14161	13332	15910	14468	17188	13473	14328	14996	17992	5995	11590	11859	1.51	0.015	0.79	0.466
Tyrosine	1483	6551	6928	4987	7590	3978	4770	5446	5939	2947	4849	4578	6158	2195	4082	4145	1.09	0.837	0.91	0.78
D-Mannitol	15183	10471	5600	10418	15204	3534	3671	7470	5089	19472	4503	9688	30279	13162	6547	16663	0.72	0.572	1.72	0.468
3-Ureidopropionic acid	30217	66585	66183	54328	24139	60915	40231	41762	20455	24299	30144	24966	17290	4722	20813	14275	0.77	0.479	0.57	0.148
L-Malic Acid	991239	1144391	1862925	1332852	1651736	1623343	2138920	1804666	2823730	2539596	2464109	2609145	3104917	841290	1670735	1872314	1.35	0.224	0.72	0.381
Adenine	2561552	665367	778682	1335200	3879459	2699999	674854	2418104	234810	126002	204381	188398	117783	75876	208256	133972	1.81	0.396	0.71	0.346
L Homocysteine	0	0	0	0	0	0	0	0	0	0	0	0	0	55	0	18	NA	NA	Inf	0.423
Acetylcholine chloride	59094	37402	75781	57426	25142	54901	23485	34509	24441	24065	46281	31595	19634	8412	26998	18348	0.6	0.204	0.58	0.226
Methionine	1000324	800055	734139	844839	1795589	1536893	807957	1380146	213558	225397	240871	226609	187331	47074	104109	112838	1.63	0.206	0.5	0.103
3-Methyladenine	349	870	1206	808	2465	532	442	1146	1008	369	919	765	630	250	205	362	1.42	0.67	0.47	0.179
Guanine	3544931	996101	827043	1789358	4184717	3181251	824683	2730217	68644	47349	68935	61643	40795	12045	33931	28924	1.53	0.518	0.47	0.046
Cytidine	399272	775575	828390	667746	3669139	2245087	884105	2266110	130185	93930	145289	123135	111667	34465	83483	76538	3.39	0.182	0.62	0.172
Cyclic adenosine diphosphate ribose	0	0	0	0	467	292	507	422	817	354	923	698	305	414	446	388	Inf	0.024	0.56	0.214
Valine	4851977	8138288	7049061	6679775	9336267	7548173	4407726	7097388	3712502	3266812	4098451	3692588	2275160	853331	2747514	1958668	1.06	0.823	0.53	0.076
Ascorbic acid	12398	32479	34676	26517	17261	15652	15515	16143	20492	19401	16178	18690	15102	6325	13139	11522	0.61	0.28	0.62	0.097
Thymine	8511	6164	4215	6297	17915	14418	6600	12978	1966	822	1749	1512	1119	563	2485	1389	2.06	0.174	0.92	0.865
Pyroglutamic acid	81113	119139	119766	106673	108892	86571	84757	93407	58734	67030	79273	68345	101654	30198	93443	75098	0.88	0.435	1.1	0.797
Tyramine	8704	18976	21485	16388	14865	11739	19510	15371	38227	30252	20451	29643	28335	5572	21214	18374	0.94	0.835	0.62	0.258
2,3-Dihydroxybenzoic Acid	243269	281845	353042	292719	223052	218686	161016	200918	199606	196709	194575	196963	169649	47705	145049	120801	0.69	0.085	0.61	0.177
Tryptamine	6928	1999	4577	4501	5050	1880	534	2488	766	1963	1480	1403	151	872	1568	864	0.55	0.361	0.62	0.373
HomoMethionine	2509	1095	712	1439	2644	1840	1157	1880	1670	317	578	855	880	408	1543	944	1.31	0.562	1.1	0.876
Phenylalanine	24838649	23182688	23960039	23993792	26595951	22930243	14651306	21392500	12098085	12110049	13429268	12545801	7578646	2809176	8412229	6266684	0.89	0.539	0.5	0.062
Kinetin	2068	3616	11470	5718	5484	6079	2934	4832	4973	1904	3775	3550	1817	482	3594	1965	0.85	0.795	0.55	0.28
Zeatin	46721	65494	63918	58711	56826	52524	38400	49250	50006	35427	39099	41511	34931	12055	28447	25145	0.84	0.313	0.61	0.125
Uridine	8247831	4097826	3460368	5268675	10529812	7266217	2696575	6830868	500441	453578	486752	480257	304819	107227	195552	202533	1.3	0.601	0.42	0.034
2-Deoxyadenosine.H2O	181433	155674	144348	160485	226539	161741	90940	159740	56373	49181	62388	55981	32060	13533	45341	30311	1	0.987	0.54	0.093
2-Deoxyguanosine monohydrate	47466	33950	34080	38499	59601	51947	23949	45166	6440	5548	8029	6672	6837	2379	7705	5640	1.17	0.614	0.85	0.61
Adenosine	87702949	76379664	55269334	73117316	86690703	77707964	43320817	69239828	21320996	19490598	22982713	21264769	14642527	4164291	13357410	10721410	0.95	0.825	0.5	0.075
Inosine	11953714	7026624	5432887	8137742	15376678	11571708	4839849	10596078	1630346	1535956	1778391	1648231	1740010	485290	1228337	1151212	1.3	0.544	0.7	0.304
Guanosine	2670882	1901750	2116146	2229593	5812716	4576267	2814081	4401021	370651	375060	416389	387366	412074	103428	248152	254551	1.97	0.122	0.66	0.273
Epicatechin	685	315	210	403	821	737	972	843	798	1056	278	711	308	174	259	247	2.09	0.074	0.35	0.177
5-Deoxy-5-methylthio-adenosine	398829	1208028	1451154	1019337	367828	493850	512561	458080	1064674	1219068	1332030	1205257	726159	262772	1046434	678455	0.45	0.218	0.56	0.136
Glutathione reduced GSH	2804	5380	2838	3674	2611	3923	1817	2784	1035	1683	1720	1479	1167	841	2678	1562	0.76	0.449	1.06	0.902
2-Deoxyadenosine-5-MonoPhosphate	63251	46207	76906	62121	245243	194236	171585	203688	44242	43589	37120	41650	43471	9804	20243	24506	3.28	0.013	0.59	0.223
Cyclic guanosine monophosphate	5416712	3925012	5973216	5104980	20950140	20120744	15217656	18762846	1480610	1666318	1575582	1574170	2300477	548849	1560056	1469794	3.68	0.01	0.93	0.857
2-Deoxyguanosine-5-mono phosphate Na. H2O	1236374	396445	992193	875004	8151939	6653884	5775363	6860395	486041	255088	402819	381316	541594	138286	287153	322344	7.84	0.007	0.85	0.692
Adenosine-3-monophosphate	1791289	514113	1322841	1209414	10645140	8622194	7490313	8919216	601172	351583	385004	445920	655322	183771	367594	402229	7.37	0.007	0.9	0.799
(6R)-5,6,7,8-Tetrahydrobiopterin.HCl	21262	7798	8011	12357	21756	13311	4673	13247	662	266	1428	785	424	239	590	417	1.07	0.9	0.53	0.396
Riboflavin	67175	31200	18978	39118	0	0	13583	4528	0	11098	0	3699	0	0	10316	3439	0.12	0.129	0.93	0.961
Callistephin Chloride	14011	20762	29563	21445	15526	19329	18771	17875	23204	22092	18919	21405	16957	4105	14381	11814	0.83	0.515	0.55	0.124
Xanthosine	73218	45579	59278	59358	192711	154920	83875	143835	12251	10536	13141	11976	13089	2874	10038	8667	2.42	0.11	0.72	0.39
Citraconic Acid	48027	72160	102283	74157	125732	104854	52266	94284	46445	33092	60126	46554	45097	20181	32173	32484	1.27	0.5	0.7	0.256
Cinnamic acid	61369	44691	27181	44414	87523	81937	38374	69278	6815	7277	7578	7223	8555	999	3005	4186	1.56	0.26	0.58	0.311
Vanillin	5047	4275	3849	4390	5175	3547	3461	4061	1715	1491	1524	1576	1900	749	1691	1447	0.92	0.648	0.92	0.751
Indole carboxylic acid	9474	22252	29144	20290	10745	12274	13714	12245	17072	17161	16583	16939	14836	4814	13119	10923	0.6	0.296	0.64	0.191
Coumaric acid	14919	16904	7005	12943	8059	19281	10893	12744	8551	2754	5828	5711	4055	3733	5346	4378	0.98	0.967	0.77	0.515
o-hydroxycinnamic acid	11314	13644	10786	11914	16800	12209	11112	13374	9871	8844	8626	9113	9446	3931	7824	7067	1.12	0.509	0.78	0.337
3,4-Hydroxyphenylpropionic acid	2503	669	237	1136	820	757	428	668	563	204	107	291	720	311	173	401	0.59	0.572	1.38	0.637
3-Indole-Acetic Acid	7803	12590	12733	11042	15553	11559	3877	10330	3005	2904	6499	4136	4662	2237	5012	3970	0.94	0.863	0.96	0.916
4-Hydroxy-3-methoxycinnamaldehyde	13097	17957	19692	16916	15499	14918	11279	13898	16520	13551	13736	14602	11711	3523	9498	8244	0.82	0.282	0.56	0.107
Ferulic acid	93105	74516	50856	72826	120808	95212	42328	86116	12663	13262	12408	12778	9895	3596	7791	7094	1.18	0.646	0.56	0.089
Syringic acid	2700	617	1940	1752	2366	1440	525	1444	1143	486	662	764	794	415	695	635	0.82	0.722	0.83	0.608
Alpha-Lipoamide	1051	2144	1134	1443	638	636	1571	948	891	1655	1669	1405	1233	297	888	806	0.66	0.352	0.57	0.186
Melatonin	1490	828	1370	1230	1572	913	410	965	285	441	532	419	812	287	692	597	0.79	0.546	1.42	0.387
NAP	142075	107330	145763	131722	100178	167497	115474	127716	66314	63274	103889	77826	80072	42706	106630	76469	0.97	0.876	0.98	0.955
Gamma-Glu-Cys	190493	139552	158506	162850	196257	144171	50458	130295	69951	73689	69107	70915	69823	33049	81838	61570	0.8	0.533	0.87	0.59
Liquiritigenin	5286	13005	12057	10116	3461	2727	2139	2776	1924	4189	4534	3549	4302	1140	3321	2921	0.27	0.091	0.82	0.64
Genistein	19475	3313	11361	11383	27564	11015	2148	13576	1206	963	7313	3161	2706	1872	4210	2929	1.19	0.817	0.93	0.924
Cyanidin chloride	364660	362527	437915	388367	496080	430126	344763	423657	359662	311997	351849	341169	289400	102243	271610	221084	1.09	0.531	0.65	0.176
Alpha-lactose monohydrate	444	873	919	745	1136	649	671	819	440	319	449	403	696	263	600	520	1.1	0.753	1.29	0.471
Gibberellin A3	3661	9376	6939	6658	4672	4470	2779	3974	1504	2430	3917	2617	3839	934	5195	3323	0.6	0.241	1.27	0.656
Ononin	45589	41409	79520	55506	18435	68212	26511	37719	13524	14228	32087	19946	16214	14358	30729	20434	0.68	0.418	1.02	0.954
Luteolin-7-beta-glucoside	245404	273070	249030	255835	717221	609635	598396	641751	499684	413727	472572	461994	361244	160723	424375	315447	2.51	0.007	0.68	0.2
Epibrassinolide	22067	8961	15237	15421	24958	24395	13227	20860	8612	6057	10719	8463	7304	5840	9940	7695	1.35	0.369	0.91	0.693
Abscisic acid	55489	43526	31899	43638	58009	45671	22423	42034	11936	10707	12040	11561	8138	3032	7322	6164	0.96	0.905	0.53	0.068
Syringaldehyde	305538	220776	325462	283925	501627	416548	202951	373709	214754	166730	225776	202420	173792	84152	204405	154116	1.32	0.424	0.76	0.319
Reseratrol	4791	6727	7562	6360	6244	6909	7458	6870	7372	6000	6167	6513	4094	2478	4495	3689	1.08	0.611	0.57	0.024
GA4	53327	36672	78376	56125	13900	39667	16874	23480	8755	7728	19424	11969	10453	9394	22126	13991	0.42	0.099	1.17	0.733
Nordihydro guaiaretic acid	3793	6112	7000	5635	8059	6196	6389	6881	3203	2714	2484	2800	2045	1278	2395	1906	1.22	0.341	0.68	0.096
Benzoic acid	13824	14489	14288	14200	19765	14416	9384	14522	11005	10222	7392	9539	10647	3424	6900	6990	1.02	0.925	0.73	0.358
Agmantine Sulfate	5794	8093	8144	7344	8136	4043	5374	5851	4048	3604	3985	3879	4866	1943	333	2381	0.8	0.366	0.61	0.376
Carnitine	11876	12566	16099	13514	13246	11942	12015	12401	10732	10434	7689	9618	10180	4320	7172	7224	0.92	0.49	0.75	0.302
Nicotine	8830	6045	4891	6589	16203	10778	6230	11071	1495	13982	6148	7208	11481	3897	3433	6270	1.68	0.257	0.87	0.845
DL-Buthionine-sulfoximine	6031	6043	9276	7117	8130	4733	12898	8587	5573	4489	4298	4787	9489	2755	6307	6184	1.21	0.614	1.29	0.55
Thymidine	441	214	227	294	634	746	289	556	244	361	138	248	235	107	190	178	1.89	0.189	0.72	0.411
Dihydrophaseic acid	32720	14956	35769	27815	50645	28495	9722	29621	7439	9274	10170	8961	9806	6017	12457	9427	1.06	0.902	1.05	0.835
Biochanin A 4-methylgeistein	26884	26619	20354	24619	22394	13999	8200	14864	5186	7005	7293	6495	8642	6084	26275	13667	0.6	0.126	2.1	0.376
Sphingosine	73934	95995	114223	94718	72890	84611	62879	73460	36810	45095	86517	56141	70215	24974	95127	63439	0.78	0.204	1.13	0.791
Kaempferide	302	1057	2875	1411	1106	907	188	733	366	124	862	451	431	82	950	487	0.52	0.476	1.08	0.918
Capsaicin	7718	3580	7003	6100	7536	5918	1865	5106	753	968	1749	1157	1442	1296	2008	1582	0.84	0.665	1.37	0.323
Sucrose	317712	286405	476819	360312	225790	339471	243333	269531	152765	149792	248545	183701	169563	93704	205489	156252	0.75	0.271	0.85	0.585
Eupatorin	1656	2573	2332	2187	2567	794	869	1410	296	864	1316	825	1107	358	1015	827	0.64	0.316	1	0.997
Sphingosine-1-phosphate	3258	1870	2747	2625	4608	4091	1482	3394	486	863	1722	1024	1664	807	2026	1499	1.29	0.522	1.46	0.408
Lactic acid	1159636	816306	1171168	1049037	1518879	1107641	545514	1057345	400399	420292	639306	486665	518870	263535	643660	475355	1.01	0.98	0.98	0.938
MeSA	10110	5918	10776	8935	16907	12127	2600	10545	2618	2427	3178	2741	942	832	2608	1460	1.18	0.747	0.53	0.144
1-Methylguanidine hydrochloride	1888	4057	5726	3890	6354	6654	2056	5021	2529	3384	4500	3471	1800	875	2578	1751	1.29	0.577	0.5	0.086
5,6-Dihydrouracil	13951	30889	3049	15963	5678	3778	2002	3819	19328	6167	4638	10044	12857	6398	7726	8994	0.24	0.272	0.9	0.85
1 Methylnicotinamide. HCl	3053	7495	3448	4665	6882	2536	5124	4847	5800	4651	3403	4618	7952	1591	1721	3755	1.04	0.928	0.81	0.728
Allantoin	22170	47540	25676	31795	17682	31529	17586	22266	19647	20132	20447	20076	25217	5170	19783	16723	0.7	0.371	0.83	0.632
Methylthiobutyric acid	11422	5757	7792	8324	17196	24458	18951	20201	15120	10068	12829	12673	113985	32817	78836	75213	2.43	0.014	5.94	0.116
Tricine	44239	31127	39137	38168	156290	142291	99272	132618	11967	8315	24930	15071	36802	21397	84618	47606	3.47	0.027	3.16	0.225
Tryptophan	133577	198032	181157	170922	47794	56605	40986	48461	207965	186856	179448	191423	169528	59815	155987	128443	0.28	0.019	0.67	0.205
AMP	127660	147914	173482	149685	612127	454451	891468	652682	840269	605870	593007	679715	661902	157036	805236	541392	4.36	0.057	0.8	0.567
ATP	3366	2369	1704	2479	9115	6763	8162	8013	4213	501	1202	1972	4253	555	1512	2106	3.23	0.004	1.07	0.936
Ribulose 1,5 bisphosphate	8222	12726	15965	12304	25525	15068	9936	16843	4337	6050	2242	4210	5124	2845	5775	4582	1.37	0.442	1.09	0.806
Methyl indole acetate	2851	1058	4959	2956	2761	4145	2725	3210	1126	2639	2620	2128	3460	1592	3753	2935	1.09	0.85	1.38	0.397
Dihydrozeatin	1903	434	1904	1414	949	1448	2016	1471	827	239	1268	778	709	475	1558	914	1.04	0.927	1.17	0.775
Dihydrojasmonic acid	1363	16363	10026	9250	8420	4735	6711	6622	2692	8941	7716	6450	1026	3444	10739	5070	0.72	0.611	0.79	0.716
Dihydrojasmonic acid methylester	6808	2988	4247	4681	2051	2056	2716	2274	2917	2921	1534	2457	1819	933	2617	1790	0.49	0.161	0.73	0.376
Trans zeatin glucoside	84	5745	5384	3738	2507	2906	4022	3145	1546	2530	2969	2349	485	1145	2478	1369	0.84	0.78	0.58	0.253
Proline	2664378	2069954	1649490	2127940	1872350	2046653	1378770	1765924	1187338	1009225	1021922	1072828	890326	257168	718916	622137	0.83	0.374	0.58	0.13
Serine	212885	267069	153370	211108	92527	103213	62951	86230	99891	92159	95018	95689	80479	21996	49063	50513	0.41	0.049	0.53	0.114
Pinitol	736	3318	1884	1979	438	1876	1433	1249	697	460	1433	863	453	780	537	590	0.63	0.455	0.68	0.455
Fructose	12049	10389	11009	11149	36882	41296	26141	34773	3009	2932	8530	4824	13548	5604	18814	12655	3.12	0.033	2.62	0.167
Asparagine	468312	689053	410972	522779	182949	213398	268491	221613	495434	522393	455420	491082	354791	117779	300483	257684	0.42	0.061	0.52	0.074
Phosphoenolpyruvic acid	433047	578909	510633	507530	189764	222531	229223	213839	502286	409163	531631	481026	276502	90982	309977	225820	0.42	0.014	0.47	0.044
Guanidine	9355	14114	7746	10405	10272	8844	6141	8419	9951	11235	13114	11433	14838	2370	6517	7908	0.81	0.438	0.69	0.44
4-hydroxybenzyl alcohol	12118	16451	5791	11453	5540	10193	11352	9028	3944	3741	5722	4469	2645	1256	4071	2657	0.79	0.543	0.59	0.157
Salicin	3425	6095	6685	5402	711	2148	1467	1442	5638	5940	4205	5261	5077	1497	4433	3669	0.27	0.043	0.7	0.287
Abscisic acid glucose ester	24114	21811	45051	30325	25252	41249	81493	49331	74165	81772	36052	63997	63709	10131	19521	31120	1.63	0.381	0.49	0.207
Linolenic acid	3482	5162	2458	3701	2950	2646	1794	2463	2375	1674	1862	1970	4204	525	2793	2507	0.67	0.254	1.27	0.669
12-oxo-phytodienoic acid	6455369	5444363	4158210	5352647	10087376	7257366	3550700	6965147	1124049	992371	934610	1017010	984415	246571	686791	639259	1.3	0.491	0.63	0.215
Traumatic acid	1861	1162	1700	1574	596	770	198	521	1422	1131	828	1127	134	142	212	162	0.33	0.019	0.14	0.028
13(S)-HpOTrE	48848	29719	22347	33638	55159	40245	17151	37518	6102	5243	5966	5770	6557	1645	2777	3659	1.12	0.791	0.63	0.29
MeJA	26837	20932	23562	23777	34330	20654	16155	23713	14590	12676	11945	13070	11750	6526	17955	12077	1	0.992	0.92	0.795
Phaseic acid	30904	31827	13982	25571	20419	22607	17610	20212	5643	7924	5128	6232	4290	2021	4412	3575	0.79	0.456	0.57	0.084
Glyceraldehyde 3 phosphate	1029	570	682	760	1262	833	350	815	684	582	599	622	464	334	638	479	1.07	0.865	0.77	0.241
Fructose 6 phosphate	1819	2879	3434	2711	1747	3273	1653	2224	671	1949	3159	1926	1540	1203	2291	1678	0.82	0.53	0.87	0.775
Salicylic acid	41094	78690	79907	66564	56311	60563	45469	54114	49626	49655	43932	47738	36789	11071	40011	29291	0.81	0.437	0.61	0.177
Indole butyric acid	3368	1231	3874	2824	9070	3531	1242	4614	1427	675	2227	1443	1517	991	2042	1517	1.63	0.53	1.05	0.899
Jasmonic acid	284265	129505	329481	247750	466116	258096	48140	257451	25428	23693	56001	35041	27424	21216	58358	35666	1.04	0.947	1.02	0.97
Trans-zeatin glucoside	3317	6128	5608	5018	948	2148	4346	2481	4041	2313	2910	3088	4278	1086	1612	2325	0.49	0.128	0.75	0.542
3-isopropylmalic acid	1396	1228	1337	1320	1913	626	443	994	366	389	562	439	702	193	616	504	0.75	0.554	1.15	0.731
Sinapinic acid	294181	878855	1324908	832648	261719	240247	577444	359804	1305611	1086957	1002262	1131610	943245	210599	694284	616043	0.43	0.25	0.54	0.125
Oleic acid ethylester	242790	226598	181314	216901	415650	349948	145516	303705	44414	37163	40239	40605	37953	10320	27337	25203	1.4	0.398	0.62	0.19
3-phosphoglyceric acid	51947	35869	53807	47208	51238	66419	35773	51143	19315	32144	31581	27680	23356	12270	29441	21689	1.08	0.73	0.78	0.413
Gentisic acid sodium	18334	10990	12389	13904	19220	12853	7313	13129	4435	6646	9973	7018	8153	2959	10673	7262	0.94	0.861	1.03	0.935
Protocatechuic acid	8007	9050	8599	8552	9368	6730	6916	7671	6151	6147	7218	6505	5002	1672	4646	3773	0.9	0.414	0.58	0.111
Gallic acid	7394	4749	7697	6613	9956	5894	4733	6861	4061	3699	5433	4398	5754	2167	5301	4407	1.04	0.901	1	0.994
Guandine	30440	33470	33780	32563	38791	34745	13839	29125	11360	18190	22898	17483	15475	8029	19581	14361	0.89	0.701	0.82	0.548
Linodeic acid	139800	198083	108435	148773	149493	179581	130437	153170	40867	36343	35502	37571	35101	8271	21391	21588	1.03	0.892	0.57	0.17
Inositol-2,4-diphosphate sodium	66127	139244	149356	118242	2395	101037	138501	80644	74388	75836	87189	79137	68019	27637	65609	53755	0.68	0.487	0.68	0.184
Linoleic acid	179370	179846	126924	162047	231595	160991	62798	151795	21756	19565	33662	24995	16040	5770	24608	15473	0.94	0.859	0.62	0.248
Linolenic acid ethylester	26753	30037	28489	28426	35029	40569	33951	36516	15996	11736	21917	16550	15238	6537	20187	13988	1.28	0.041	0.85	0.635
Oleic acid	321430	323198	291930	312186	520418	377998	167724	355380	103987	86325	90174	93495	64025	22404	62266	49565	1.14	0.715	0.53	0.068
2-Fluoropalmitic acid	15088	12015	23174	16759	31907	24531	10663	22367	6889	6056	14067	9004	9896	6198	18336	11477	1.33	0.484	1.27	0.607
N,N-Dimethylsphingosine	389907	1001124	490958	627330	652747	51061	339365	347724	602054	96730	578525	425770	276812	16801	381184	224932	0.55	0.338	0.53	0.374
Tangeritin	4846	6457	5567	5623	10654	6906	4856	7472	8336	4373	2916	5208	3661	1425	3287	2791	1.33	0.391	0.54	0.273
Pseudolaric acid	2491	2286	3087	2621	4565	2581	3914	3686	7527	3819	6679	6008	6239	3987	11443	7223	1.41	0.202	1.2	0.658
3-Phosphoglyceric acid disodium	5968	9737	5420	7042	3790	5613	5647	5017	4296	6655	7039	5997	4055	2081	3479	3205	0.71	0.273	0.53	0.062
Saliciin	81464	45865	99666	75665	155913	76660	50557	94377	30774	28823	66228	41942	35866	22791	66567	41742	1.25	0.634	1	0.992
D-myo-inositol-2,4-diphosphate sodium	25886	30659	36604	31050	39191	34256	27820	33756	27240	27074	27717	27344	23489	12215	27336	21014	1.09	0.582	0.77	0.298
Glycolic acid	4142	2927	3340	3470	4662	4033	2555	3750	5978	5083	2848	4636	1744	6345	4218	4102	1.08	0.721	0.88	0.76
Malonic acid	449395	370245	440158	419933	436564	421488	410738	422930	759087	523919	593788	625598	375017	471860	433606	426828	1.01	0.918	0.68	0.089
Hypoxanthine	4944	2510	4712	4055	4283	2134	4400	3605	1491	4164	2313	2656	2260	4139	2397	2932	0.89	0.696	1.1	0.796
Shikimic acid	77539	59620	80976	72712	49161	26207	49607	41659	40992	42651	61591	48411	43786	35874	31383	37014	0.57	0.039	0.76	0.225
O-phospho Serine	13204328	2992044	6290796	7495723	25350857	6790099	3577536	11906164	1875317	1492831	2625325	1997824	1794713	3917223	3473182	3061706	1.59	0.598	1.53	0.24
Dodecanoic acid	686832	292105	513055	497331	637012	848168	1005539	830240	3814507	4373722	947595	3045275	935623	1098724	1102330	1045559	1.67	0.101	0.34	0.2
L-Cysteine-S-Sulfate	33602	39100	48791	40498	16599	28410	22113	22374	41132	30338	33468	34979	16290	26698	28345	23778	0.55	0.035	0.68	0.088
2-Deoxyribose-5-phosphate Na salt	51992	195711	79689	109131	3410	6411	22469	10763	32123	108437	379931	173497	307381	64068	165539	178996	0.1	0.153	1.03	0.968
D-Ribose-5-phosphate.Na2	2503530	2200334	2750414	2484759	1784194	2575224	4304391	2887936	7955865	6274776	5569131	6599924	6562030	4737254	6604669	5967984	1.16	0.645	0.9	0.538
D-Glucose-6-phosphate.Na	56837	128225	107709	97590	31299	40896	64988	45728	128749	205879	115902	150177	133536	116502	144224	131421	0.47	0.119	0.88	0.579
D-mannose-6-phosphate.Ba Salt.H2O	225135	385984	291316	300812	86935	212634	269136	189569	521508	513556	340498	458521	331157	323650	379876	344895	0.63	0.195	0.75	0.187
Alpha-D-Mannose 1 Phosphate-Na Salt	286880	506141	281783	358268	202834	168589	343712	238379	529927	743527	402121	558525	398387	469726	544591	470901	0.67	0.266	0.84	0.483
Uridine-5-monophosphate	1392090	581093	867441	946875	3676310	3223534	4384517	3761454	2741134	2264617	1297026	2100926	1366986	1258446	1436726	1354052	3.97	0.004	0.64	0.219
Maltose	472361	839746	594230	635446	217448	371515	381500	323487	733767	444071	513598	563812	465252	431107	303282	399880	0.51	0.083	0.71	0.196
Galactinol dihydrate	141084	102429	99124	114212	221317	185475	389250	265348	360671	316974	336130	337925	203856	273477	287114	254815	2.32	0.132	0.75	0.065
Cellobiose	113945	127217	110874	117346	62979	63137	106838	77651	170950	94628	54040	106539	73615	76900	78913	76476	0.66	0.1	0.72	0.473
1-Kestose	870871	655921	718005	748265	1068881	666956	431775	722537	331931	262971	325878	306927	269115	371529	422566	354403	0.97	0.906	1.15	0.416
Raffinose Pentahydrate	95771	131245	53947	93654	58519	30334	43678	44177	108977	64719	48737	74144	51916	70902	39304	54041	0.47	0.146	0.73	0.394
Inosine 5 monophosphate	100524	86525	146721	111257	77663	108947	115524	100711	121002	88869	188235	132702	128251	118621	135527	127466	0.91	0.655	0.96	0.875
Adenosine triphosphate	31686	68837	82840	61121	12511	29325	44058	28632	159116	117590	66822	114509	82269	58811	63799	68293	0.47	0.158	0.6	0.221
PRPP	19518	42397	25413	29109	5112	8658	13265	9012	18693	33446	50584	34241	45783	27503	33501	35596	0.31	0.087	1.04	0.907
GDP	1359797	129242	281220	590086	3123202	531050	240816	1298356	228933	284367	339327	284209	215768	371317	354032	313706	2.2	0.533	1.1	0.646
GTP	26341	37581	50990	38304	9387	24710	22922	19006	88450	72462	45680	68864	51900	42101	37825	43942	0.5	0.098	0.64	0.175
Ribose	848043	494448	313935	552142	1093305	970495	415489	826430	232575	184558	132210	183115	113953	134035	154245	134078	1.5	0.357	0.73	0.227
Glucose	3096732	3227297	2393049	2905693	2589330	2906260	4085842	3193811	4554052	3614909	3040198	3736386	2362899	2634761	3043484	2680381	1.1	0.619	0.72	0.124
Pinitol1	176508	19930	118678	105039	10775	13099	38589	20821	11232	22944	178160	70779	75768	28552	90316	64878	0.2	0.203	0.92	0.925
Citric acid	7389627	2408872	6285435	5361311	4522251	7932674	8142146	6865690	31869354	13605531	10776881	18750589	8243633	10089090	9504601	9279108	1.28	0.478	0.49	0.288
Isocitric acid	109185	84196	61296	84892	54874	44980	71163	57006	52552	80272	76613	69812	55322	26694	75518	52511	0.67	0.172	0.75	0.368
Lactic acid1	145783	57423	167088	123431	129859	175252	93756	132955	107014	256430	175260	179568	132084	189327	0	107137	1.08	0.829	0.6	0.367
Pyruvic acid	8174	4563	17514	10084	9424	10711	12435	10856	33523	15627	22678	23943	15940	19982	14819	16914	1.08	0.862	0.71	0.308
2-Hydroxyiisobutyric acid	30770	23909	29490	28056	17574	16810	24267	19550	37986	34330	25547	32621	17140	18399	27605	21048	0.7	0.056	0.65	0.08
Fumaric acid	57099	231383	473313	253932	125106	49667	35921	70231	190058	206627	28767	141817	506699	254455	15958	259037	0.28	0.265	1.83	0.506
Methylmalonic acid	13732	28422	22087	21414	28453	22100	11546	20700	22415	20290	15463	19389	20846	16754	9278	15626	0.97	0.918	0.81	0.406
Succinic acid	5112291	7880555	7896367	6963071	11262975	6031352	4277128	7190485	6515598	6331159	4658538	5835099	6144331	5049944	3940900	5045058	1.03	0.928	0.86	0.414
Mesaconic acid	116846	93811	186225	132294	161000	170820	145778	159199	191722	154011	213334	186356	131783	143745	211505	162345	1.2	0.437	0.87	0.477
Ethylmalonic acid	14214	14699	14744	14552	13367	14833	10676	12959	9356	14731	8386	10824	6874	6993	8351	7406	0.89	0.32	0.68	0.221
4-HBA	82302	40225	22628	48385	71475	57850	32780	54035	10321	10591	9472	10128	3640	5620	11962	7074	1.12	0.804	0.7	0.348
Citramalic acid	89883	135206	203520	142870	147121	87295	99389	111268	284424	214224	122305	206984	246132	249278	114391	203267	0.78	0.462	0.98	0.957
L Dihydroorotic acid	23295	10259	19734	17763	6243	4211	16531	8995	14937	14266	2484	10562	9812	6666	9846	8775	0.51	0.183	0.83	0.706
Pimelic acid	94810	58353	62251	71805	76099	51672	55964	61245	51952	59168	47284	52802	38425	37952	37921	38099	0.85	0.493	0.72	0.051
3 Methyl xanthine	5622	4360	4453	4812	5609	1963	4235	3936	3403	1173	1470	2015	1141	2841	4861	2948	0.82	0.506	1.46	0.514
Vanillic acid	18375	8402	11389	12722	12668	9319	9178	10388	13145	15165	6750	11687	7751	8009	7931	7897	0.82	0.522	0.68	0.274
2-Isopropylmalic acid	10646	9918	11588	10717	10647	8527	8606	9260	17901	11543	9057	12833	8505	11224	8194	9308	0.86	0.168	0.73	0.312
Caffeic acid	20004	16264	11613	15960	182639	66764	17621	89008	5384	6890	7864	6713	18059	17722	19747	18509	5.58	0.274	2.76	0
2-Deoxyinosine	5150	358	0	1836	4703	3101	0	2601	0	2725	719	1148	1046	3066	0	1371	1.42	0.742	1.19	0.864
Arbutin	11310	21423	24900	19211	4630	6355	15981	8989	33671	27985	30522	30726	19252	10489	22244	17329	0.47	0.132	0.56	0.045
2-Deoxy inosine-5-Triphosphate	85279	17899	33665	45614	101678	100099	117183	106320	21045	13562	10619	15075	16146	12198	18586	15643	2.33	0.088	1.04	0.884
Chlorogenic Acid	14819	7852	4509	9060	10744	14859	13888	13164	4258	17381	11787	11142	2341	20614	7098	10018	1.45	0.31	0.9	0.875
Rosmarinic acid	70331	83682	95989	83334	80764	71804	71105	74558	118418	104808	95530	106252	61038	57547	71155	63247	0.89	0.363	0.6	0.009
Inosine-5-diphosphate. Na	5356	7952	12109	8472	5257	6966	10832	7685	13487	9118	6032	9545	5159	5579	13138	7959	0.91	0.775	0.83	0.664
Vitexin	1260	993	329	861	4233	3522	1879	3211	477	1793	611	960	2299	1213	2602	2038	3.73	0.062	2.12	0.144
Riboflavin-5-Mono Phosphate	33759	16193	24747	24900	46067	48202	86678	60315	187233	102325	82564	124041	113095	128603	80162	107287	2.42	0.101	0.86	0.669
Pelargonin Chloride	16160	16876	26007	19681	22143	21649	31638	25143	25951	22563	16525	21679	12785	19710	19364	17287	1.28	0.295	0.8	0.287
Rutin	11355	14049	17317	14240	15556	4331	5962	8616	7321	7262	6455	7013	1208	23692	42585	22495	0.61	0.248	3.21	0.325
Biotin	2570494	1230422	787844	1529587	1895964	1563535	687702	1382400	255753	153559	156346	188553	111581	116683	107906	112056	0.9	0.832	0.59	0.15
Xanthosine1	483849	306672	309824	366782	784382	695915	594967	691755	100957	103043	107851	103950	104057	76037	87341	89145	1.89	0.016	0.86	0.206
