# Supplementary material for: Metabolomics of Early Stage Plant Cell–Microbe Interaction Using Stable Isotope Labeling
Source: Front Plant Sci. 2018 Jun 5;9:760. doi: 10.3389/fpls.2018.00760 (PMC5996122; doi:10.3389/fpls.2018.00760)
Supplement: Supplementary file 7 [file Data_Sheet_1.xlsx]

## Sheet: POS1
	30_C1_POS1	30_C2_POS1	30_C3_POS1	30_T1_POS1	30_T2_POS1	30_T3_POS1	180_C1_POS1	180_C2_POS1	180_C3_POS1	180_T1_POS1	180_T2_POS1	180_T3_POS1
TMANO- TriMethylamine N-oxide	0	0	0	0	0	0	0	0	0	0	0	0
1,4-Diaminobutane_Putrescine	7145.36	12984.5	9466.58	2713.32	3795.86	11391.5	18716.4	13214.2	10814.4	13209.9	16556.2	9805.14
Sarcosine	785927	886837	552258	750158	661937	393543	551315	525776	323285	204368	207543	166386
Alanine	1.34119e+06	1.5539e+06	866261	1.26676e+06	1.14767e+06	719219	921222	934995	535149	339680	344321	298290
1 ACC	65332.6	95126.7	69482.7	53062.9	47416.8	62182.9	90272.2	112606	75971.7	57470.5	55788.5	55037.7
Cadaverine	3345.7	5491.49	6876.89	4336.67	2792.22	6158.45	7437.11	7719.19	18247.6	4989.58	6437.86	5949.34
N,N-Dimethylglycine.HCl	1.84987e+06	1.44705e+06	1.38572e+06	1.29508e+06	871595	821347	900753	1.36971e+06	611764	650159	781226	593728
Histamine	2167.17	290.69	3085.62	339.884	1117.08	0	227.491	1007.56	125.687	754.768	2213.5	596.688
Threonine	1.09716e+06	1.71008e+06	963721	1.11851e+06	1.01624e+06	858114	976838	1.11636e+06	991478	808277	735846	830439
Cysteine	84345.4	33486.9	14526.9	38131.7	17170.5	91965.7	29595.4	27516.6	13773.3	23580.7	93162.8	184887
Trans-4-hydroxyl-L-proline	20506.1	29140.4	29248.5	28227.1	32010.8	36352.4	30115.4	41410.7	38405	68071.8	58703.2	47279.7
Leucine	2510.92	3581.66	837.247	2579.62	2600.53	1824.62	2762.73	4494.44	1779.27	5519.88	3107.27	5044.5
Cis-4-Hydroxyl-L-Proline	63469.6	84577.9	74923.6	77150.8	99419.5	92757.9	102197	113015	95810.5	191404	129363	137241
N-Alpha-L Ornithine	9240.33	28908.4	14934	6840.08	5737.16	13964.8	27541.1	28735.5	20061.6	11742.8	17446.3	5939.66
Glutaric acid	266734	675764	377650	113483	165203	254280	567607	656942	565263	395939	350225	342834
Spermidine	85680.2	288146	135056	40299.6	40600.8	117987	412972	229040	197644	66260.4	99127.8	56610.6
Lysine	312557	825978	373189	148596	140038	228913	508115	626994	669737	250462	263000	275002
Glutamine	2.67213e+06	6.7833e+06	3.84171e+06	1.07679e+06	1.35751e+06	1.65434e+06	5.14759e+06	5.8856e+06	5.55154e+06	2.93385e+06	2.81472e+06	2.82583e+06
Glutamic Acid	2.68151e+06	2.7613e+06	3.48357e+06	2.24203e+06	2.34199e+06	3.87224e+06	5.67494e+06	4.92272e+06	3.94427e+06	4.57862e+06	5.07505e+06	5.22352e+06
Triethanolamine	129671	56030.8	46408.5	44125.8	56089.7	337687	113568	62501.5	23888.7	109760	220723	135239
Histidine	91098.3	69094.2	135988	34149.1	68708.7	134958	146287	190996	104598	105838	111874	89743.2
1-Methylhistidine	66883	76354.9	62989.7	62254.2	58453.7	21992.7	69327.7	64286.3	61230.5	78474.4	60143.2	74196.7
Arginine	1.34825e+06	1.66641e+06	1.80454e+06	1.12211e+06	1.42743e+06	1.84976e+06	2.56949e+06	2.39339e+06	1.67729e+06	1.20347e+06	1.18785e+06	1.05186e+06
Dehydroascorbic acid	14509.3	15995	14771.2	10586.8	12881.9	17891.4	21406.2	21963.6	15524.8	9794.03	11963.3	9118.68
cis-Aconitic acid	29403.4	34449.4	26125.1	33505.4	36483.9	54407.4	54657.4	53430.4	47695.4	25908.7	33487.5	24204.4
L-Citrulline	47515.2	61164.7	56842.1	49683.6	45782.2	81567.1	80821	86148.5	52139.2	36721.1	31968.5	46555.8
L-Methionine sulfone	11658.9	9316.45	12447.6	14161.1	15473.5	22970.9	30457.2	24868.6	22891.5	28948.9	26741.1	18776.9
Tyrosine	1888.79	7365.82	7621.82	7590.34	4616.95	6886.97	10524.6	5439.37	7746.46	9908.71	9791.71	6612.72
D-Mannitol	19335.3	11773.4	6160.47	15204.1	4102.11	5299.9	9017.97	35940.1	7193.47	48718.4	58706	10607.7
iso_1,4-Diaminobutane_Putrescine	1907.56	920.815	1827.2	1533.99	1225.81	11693.8	2285.05	704.985	1868.91	5844.72	18857.7	4912.13
iso_Sarcosine	0	0	0	0	0	0	0	0	0	2660.4	3870	5764.97
iso_Alanine	0	0	0	4757.23	3652.38	1988.28	0	0	0	3054.86	4664.74	7096.58
iso_N,N-Dimethylglycine.HCl	0	0	0	391.3	527.36	250.451	0	0	0	1191.94	289.368	1312.48
iso_Threonine	0	0	0	6454.98	4026.92	3436.35	0	0	0	4776.58	5748.4	5762.64
iso_Leucine	0	0	0	0	0	0	0	0	0	0	0	0
iso_Glutaric acid	2010.04	3820.19	2618.7	936.131	903.553	2351.84	1449.84	1948.72	2448.54	719.199	1574.63	1644.16
iso_Histidine	0	0	0	0	0	0	0	0	0	0	0	0
iso_1-Methylhistidine	0	0	0	1329.28	707.406	1927.9	0	0	0	632.289	2125.46	1233.2
iso_Arginine	0	0	0	10724.7	9445.27	10913.3	0	0	0	7176.39	5814.74	5744.02
iso_L-Citrulline	0	0	0	0	0	0	0	0	0	0	0	0
iso_D-Mannitol	0	0	0	799.709	944.899	1084.84	0	0	0	713.275	1475.9	1124.98
Niacinamide	0	0	0	0	0	0	0	0	0	0	0	0
Nicotinamide	0	0	0	0	0	0	0	0	0	0	0	0
Nicotinic acid	0	0	0	0	0	0	0	0	0	0	0	0
5-Methylcytosine.HCl	0	0	0	0	0	0	0	0	0	0	0	0
3-Ureidopropionic acid	38479.7	74869.9	72811.3	24139.1	70699.2	58086.1	36246.3	44851	48159.2	27818.9	21062.2	33720.1
Aspartic Acid	0	0	0	0	0	0	0	0	0	0	0	0
L-Malic Acid	1.2623e+06	1.28679e+06	2.0495e+06	1.65174e+06	1.88409e+06	3.0882e+06	5.00376e+06	4.68752e+06	3.93672e+06	4.9957e+06	3.75249e+06	2.7068e+06
Adenine	3.26202e+06	748160	856670	3.87946e+06	3.13368e+06	974364	416092	232572	326523	189509	338438	337401
DL-Homocysteine	0	0	0	0	0	0	0	0	0	0	0	0
L Homocysteine	0	0	0	0	0	0	0	0	0	0	244.159	0
Anthranilic acid	0	0	0	0	0	0	0	0	0	0	0	0
4-Imidazoleacrylic acd	0	0	0	0	0	0	0	0	0	0	0	0
Acetylcholine chloride	75253.1	42056.4	83370.2	25142.3	63718.9	33908.6	43309.5	44418.2	73939.1	31590.2	37522.4	43739.8
Methionine	1.27387e+06	899607	807666	1.79559e+06	1.78375e+06	1.16654e+06	378433	416032	384822	301409	209969	168669
3-Methyladenine	444.13	978.496	1326.48	2464.7	617.665	638.144	1785.62	681.633	1468.55	1013.72	1114.92	332.135
Guanine	4.51431e+06	1.12005e+06	909874	4.18472e+06	3.69223e+06	1.19069e+06	121639	87394.9	110133	65637.6	53724.9	54972.7
Orotic Acid	0	0	0	0	0	0	0	0	0	0	0	0
2,3-Pyridinedicarboxylic acid	0	0	0	0	0	0	0	0	0	0	0	0
Pyridoxine	0	0	0	0	0	0	0	0	0	0	0	0
Acetylsalicylic acid	0	0	0	0	0	0	0	0	0	0	0	0
3, 4 Dihydroxy phenyl alanine	0	0	0	0	0	0	0	0	0	0	0	0
O-Succinyl L-Homoserine	0	0	0	0	0	0	0	0	0	0	0	0
Cytidine	508454	872082	911356	3.66914e+06	2.6057e+06	1.27648e+06	230694	173373	232117	179669	153726	135252
Melibiose	0	0	0	0	0	0	0	0	0	0	0	0
Zeatin riboside	0	0	0	0	0	0	0	0	0	0	0	0
1 Octacosanol	0	0	0	0	0	0	0	0	0	0	0	0
Abscisic acid glucose ester	0	0	0	0	0	0	0	0	0	0	0	0
Cyclic adenosine diphosphate ribose	0	0	0	466.867	339.286	732.158	1447.62	652.521	1473.86	490.813	1844.94	723.133
Beta NADP	0	0	0	0	0	0	0	0	0	0	0	0
Dopamine	0	0	0	0	0	0	0	0	0	0	0	0
Valine	6.17877e+06	9.15095e+06	7.75505e+06	9.33627e+06	8.76057e+06	6.36394e+06	6.5787e+06	6.02979e+06	6.54778e+06	3.66065e+06	3.8062e+06	4.45132e+06
Ascorbic acid	15788.4	36520	38148.6	17261.3	18166.5	22400.4	36312.8	35809.4	25847.1	24298.9	28212.7	21286.7
Citric acid	0	0	0	0	0	0	0	0	0	0	0	0
Isocitric acid	0	0	0	0	0	0	0	0	0	0	0	0
iso_Nicotinamide	0	0	0	0	0	0	0	0	0	0	0	0
iso_Aspartic Acid	0	0	0	0	0	0	0	0	0	0	0	0
iso_Adenine	1418.15	576.754	549.561	1986.84	1374.37	475.224	967.866	190.548	1792.53	2892.2	3234.3	3333.67
iso_Methionine	0	0	0	0	0	0	0	0	0	0	0	0
iso_Valine	4940.87	183.075	410.692	107048	87038.2	59393.2	0	322.48	0	33016.7	30098.3	31821.9
Glycine	0	0	0	0	0	0	0	0	0	0	0	0
2-Hydroxypyridine	0	0	0	0	0	0	0	0	0	0	0	0
Thymine	10837.8	6931.5	4636.82	17915.2	16734.3	9529.37	3484.46	1517.18	2793.7	1801.14	2509.52	4025.4
Pyroglutamic acid	103294	133964	131761	108892	100476	122374	104078	123722	126648	163558	134696	151389
Tyramine	11083.7	21337	23637.1	14865.3	13624.1	28169.2	67738.9	55837.7	32673.2	45590.2	24854.6	34369.3
2,3-Dihydroxybenzoic Acid	309792	316915	388401	223052	253812	232477	353710	363079	310857	272959	212782	234998
Tryptamine	8823.07	2247.36	5035.54	5049.98	2182.54	770.67	1357.91	3623.72	2364.43	242.39	3891.23	2540.54
HomoMethionine	3194.92	1231.47	783.602	2643.56	2135.55	1670.39	2958.69	585.693	923.76	1415.8	1819.86	2499.91
Phenylalanine	3.16309e+07	2.60673e+07	2.63597e+07	2.6596e+07	2.66133e+07	2.11538e+07	2.14383e+07	2.23524e+07	2.14549e+07	1.21938e+07	1.25301e+07	1.36289e+07
Kinetin	2633.81	4066.36	12618.5	5484.46	7055.01	4235.6	8811.92	3514.12	6030.33	2923.5	2150.14	5823.53
Zeatin	59497.2	73643	70319.7	56825.8	60960.2	55443.1	88613.4	65390.8	62466	56203.5	53770.1	46088.3
2 Deoxy uridine	0	0	0	0	0	0	0	0	0	0	0	0
Uridine	1.05032e+07	4.60773e+06	3.80694e+06	1.05298e+07	8.43333e+06	3.89336e+06	886800	837202	777645	490442	478277	316819
2-Deoxyadenosine.H2O	231047	175044	158805	226539	187720	131300	99895	90777.1	99672.4	51583.1	60363.1	73458.3
2-Deoxyguanosine monohydrate	60446.3	38174.2	37493.1	59601.3	60291.1	34578	11412.4	10240.1	12827.2	11000.8	10613.2	12482.4
Adenosine	1.11686e+08	8.58837e+07	6.08048e+07	8.66907e+07	9.01896e+07	6.25472e+07	3.77816e+07	3.59752e+07	3.67177e+07	2.35593e+07	1.85744e+07	2.16407e+07
Inosine	1.52225e+07	7.90096e+06	5.97701e+06	1.53767e+07	1.34304e+07	6.98784e+06	2.88904e+06	2.83502e+06	2.8412e+06	2.79961e+06	2.16459e+06	1.99006e+06
Guanosine	3.40124e+06	2.13839e+06	2.32809e+06	5.81272e+06	5.31131e+06	4.06301e+06	656807	692274	665233	663013	461331	402037
Catechin	0	0	0	0	0	0	0	0	0	0	0	0
Epicatechin	872.628	354.095	230.559	821.199	855.613	1403.15	1414.59	1949.22	444.311	496.115	777.505	418.913
5-Deoxy-5-methylthio-adenosine	507891	1.35835e+06	1.59649e+06	367828	573173	740044	1.88664e+06	2.25012e+06	2.12808e+06	1.16836e+06	1.17207e+06	1.69535e+06
Glutathione reduced GSH	3570.25	6049.06	3121.74	2611.07	4553.31	2623.86	1834.34	3105.67	2748.4	1877.33	3752.99	4338.14
2-Deoxyadenosine-5-MonoPhosphate	80546.9	51956.5	84608.9	245243	225435	247737	78397.8	80455.2	59304	69943.9	43728.6	32795.7
Cyclic guanosine monophosphate	6.89793e+06	4.41341e+06	6.57145e+06	2.09501e+07	2.33526e+07	2.19715e+07	2.6237e+06	3.07564e+06	2.51719e+06	3.70139e+06	2.44809e+06	2.52749e+06
2-Deoxyguanosine-5-mono phosphate Na. H2O	1.57446e+06	445775	1.09156e+06	8.15194e+06	7.72264e+06	8.33855e+06	861283	470834	643554	871406	616811	465223
Adenosine-3-monophosphate	2.28112e+06	578085	1.45533e+06	1.06451e+07	1.00071e+07	1.08146e+07	1.0653e+06	648943	615091	1.05439e+06	819691	595549
(6R)-5,6,7,8-Tetrahydrobiopterin.HCl	27075.6	8767.77	8812.97	21755.5	15449.2	6747.09	1172.71	490.334	2281.66	681.921	1064.45	955.641
Riboflavin	85544.1	35082.7	20878.7	0	0	19610.9	0	20484.5	0	0	0	16713.1
Callistephin Chloride	17842.3	23345	32524.1	15526	22433.7	27102.4	41118.4	40777.5	30224.6	27283.4	18310.3	23299.1
Folic acid	0	0	0	0	0	0	0	0	0	0	0	0
glutathione oxidized	0	0	0	0	0	0	0	0	0	0	0	0
Xanthosine	93240	51250.6	65214.9	192711	179803	121100	21708.5	19446.3	20994.5	21059.8	12820.5	16263.6
iso_Pyroglutamic acid	0	0	0	0	0	0	0	0	0	1110.11	1050.92	1014.79
iso_2,3-Dihydroxybenzoic Acid	0	0	0	3428.36	3758.51	1532.4	0	0	0	2584.33	1799.77	3302.47
iso_Phenylalanine	0	0	0	143015	129333	84794.1	0	0	0	57103.5	48556.5	45946.9
iso_Zeatin	0	0	0	7594.09	9460.34	5018.38	0	0	0	3763.04	6665.91	5861.52
iso_Uridine	0	0	0	58130.2	39117.2	10383.2	0	0	0	9155.71	8222.55	8867.08
iso_2-Deoxyadenosine.H2O	0	0	0	8017.82	3891.75	2849.06	0	0	0	4352.34	5285.79	8607.76
iso_2-Deoxyguanosine monohydrate	0	0	0	6534.88	5955.23	4658.71	0	0	0	3353.7	3337.65	5324.39
iso_Adenosine	0	0	0	2.09127e+06	1.52602e+06	629903	0	0	0	452843	448436	745779
iso_Guanosine	0	0	0	60999.9	41201.3	16334.2	0	0	0	10457.2	7617.34	11086
iso_5-Deoxy-5-methylthio-adenosine	0	0	0	861.855	382.116	225.76	0	0	0	6000.35	3647.62	7272.7
Citraconic Acid	61160.1	81138.6	112527	125732	121696	75462.9	82301.5	61080.3	96059	72559	90015.7	52124.1
Cinnamic acid	78150.4	50252	29903.3	87523.3	95097.4	55404.8	12076.3	13432.3	12106.1	13765.2	4454.64	4867.83
Vanillin	6427.32	4807.24	4234.24	5174.54	4117.17	4997.66	3038.18	2752.3	2434.01	3056.42	3342.48	2739.01
Indole carboxylic acid	12065	25020.4	32062.6	10745.3	14245.6	19800.8	30252.8	31674.5	26493.8	23871.2	21470.7	21253.9
Coumaric acid	18998.8	19007.4	7707.09	8059.22	22377.6	15727.6	15153.3	5082.97	9311.69	6525.02	16652.3	8661.58
o-hydroxycinnamic acid	14407.5	15341.6	11865.8	16799.8	14170.4	16044.2	17491.2	16323.7	13780.6	15198.6	17533.8	12675.8
3,4-Hydroxyphenylpropionic acid	3187.87	752.443	260.528	819.719	879.021	618.433	996.966	377.278	170.825	1158.1	1386.89	279.539
3-Indole-Acetic Acid	9937.18	14156.4	14008.5	15553	13416.1	5597.3	5325.64	5360.59	10382.8	7501.31	9976.57	8119.93
4-Hydroxy-3-methoxycinnamaldehyde	16678.7	20191.9	21664.5	15498.7	17313.9	16284.5	29274.4	25012.3	21945.1	18843.1	15716.1	15388.1
Ferulic acid	118564	83788	55949.9	120808	110505	61114.1	22439.1	24478.6	19823.2	15920.9	16040.3	12622.8
Syringic acid	3437.9	693.874	2134.26	2366	1671.73	757.823	2025.57	897.385	1057.1	1278.04	1852.02	1126.65
Alpha-Lipoamide	1338.35	2410.78	1247.11	638.239	737.849	2267.74	1578.38	3055.55	2667.19	1983.28	1324.89	1439.02
Melatonin	1897.22	931.548	1507.48	1572.32	1059.91	592.189	504.835	813.347	849.66	1305.77	1281.47	1121.68
Lidocaine	941914	831689	813732	739653	858457	1.06792e+06	1.31069e+06	1.36523e+06	1.18169e+06	1.19008e+06	3.29915e+06	1.19833e+06
NAP	180926	120685	160361	100178	194401	166723	117510	116790	165975	128834	190486	172754
Gamma-Glu-Cys	242584	156917	174381	196257	167328	72852.3	123955	136013	110406	112343	147412	132587
Liquiritigenin	6731.67	14623.1	13264.4	3460.96	3165.43	3087.89	3409.83	7732.02	7244.34	6921.19	5083.42	5379.93
Genistein	24801	3724.87	12499.2	27564	12784.6	3101.66	2137.43	1778.35	11683.7	4353.33	8348.38	6820.04
Cyanidin chloride	464377	407636	481773	496080	499214	497774	637334	575875	562121	465634	456044	440042
Alpha-lactose monohydrate	564.985	981.375	1010.76	1136.46	753.438	968.912	779.072	588.501	717.53	1119.52	1173.98	972.125
Gibberellin A3	4662.34	10542.3	7633.46	4672.12	5187.75	4012.77	2665.29	4485.37	6257.8	6176.4	4166.79	8416.91
Ononin	58055.7	46561.3	87484.5	18435	79168.8	38276.9	23965.5	26261.4	51263.4	26088.2	64040.8	49784.4
Luteolin-7-beta-glucoside	312511	307049	273971	717221	707556	863974	885460	763645	754991	581229	716887	687540
Epibrassinolide	28101.4	10075.5	16762.9	24958.5	28313.8	19097.9	15260.4	11179.5	17125.6	11751.9	26049.9	16104.2
Abscisic acid	70662.9	48942.5	35093.6	58008.7	53007.2	32374	21151.3	19763.4	19235.7	13093.7	13522.6	11862.1
Syringaldehyde	389089	248247	358058	501627	483455	293024	380552	307745	360704	279624	375354	331161
Kaempferol	0	0	0	0	0	0	0	0	0	0	0	0
Reseratrol	6100.89	7563.53	8318.93	6244.06	8018.17	10767.4	13063.8	11073.9	9853.08	6586.34	11051	7282.97
GA4	67909.9	41235.5	86225.2	13899.6	46038	24362.9	15515.1	14264.6	31031.5	16819.2	41902	35846.1
Lidocaine_	799277	769305	795676	678263	816982	1.00857e+06	1.16016e+06	1.29893e+06	1.02682e+06	1.1429e+06	3.13136e+06	1.05344e+06
10-camphorsulfonic acid	50600.1	31490.2	37547	33505.1	33476.7	14819.3	27158.9	29132.5	23261.2	19511.6	29440	36361.2
Nordihydro guaiaretic acid	4830.07	6872.7	7701.15	8059.02	7191.2	9223.83	5676.18	5010.11	3967.84	3289.64	5698.3	3880.06
Cysteamine	0	0	0	0	0	0	0	0	0	0	0	0
Benzoic acid	17604.4	16291.6	15719.5	19764.6	16731.9	13549.1	19500.7	18867.4	11809.3	17130.9	15273.9	11178.1
Agmantine Sulfate	7378.33	9099.98	8959.23	8136.13	4692.01	7758.47	7172.86	6652.45	6366.08	7829.12	8667.5	539.985
Carnitine	15124.1	14130	17711.6	13246.4	13860.5	17347.5	19016.7	19258.1	12283.8	16378.8	19270.6	11620
Nicotine	11244.7	6797.59	5380.4	16203.4	12509.4	8995.17	2648.73	25808.3	9821.95	18471.9	17380.2	5561.87
DL-Buthionine-sulfoximine	7680.63	6794.66	10204.8	8130.27	5493.31	18622.6	9875.5	8286.19	6867.3	15268.2	12287.7	10218.3
Thymidine	561.468	240.36	250.271	634.137	865.256	417.704	432.631	666.298	220.939	378.807	478.748	307.941
Dihydrophaseic acid	41667.2	16817.1	39351.7	50644.9	33072.3	14037.5	13181.9	17118.1	16247.5	15778.3	26840.2	20182.4
Biochanin A 4-methylgeistein	34235.9	29931.7	22392.4	22394	16247.3	11839.6	9190.64	12929.6	11651.5	13904.8	27138.7	42568.5
Sphingosine	94152.1	107940	125663	72889.6	98201.9	90785.6	65229.4	83234.2	138222	112974	111396	154118
Kaempferide	383.973	1189.03	3163.41	1105.56	1052.46	270.853	649.398	229.327	1377.39	692.97	365.945	1538.62
Capsaicin	9829.09	4025.31	7704.35	7535.64	6868.3	2692.67	1333.77	1786.85	2793.9	2319.87	5782.81	3253.91
Sucrose	404591	322043	524574	225790	393997	351328	270706	276481	397082	272821	417958	332918
Eupatorin	2108.66	2892.62	2565.6	2566.83	921.011	1254.76	525.063	1593.94	2101.7	1781.18	1597.63	1645.19
Sphingosine-1-phosphate	4148.35	2102.58	3022.32	4607.97	4747.7	2140.28	861.723	1592.37	2750.64	2677.41	3597.95	3282.62
Lactic acid	1.47674e+06	917880	1.28846e+06	1.51888e+06	1.28555e+06	787622	709522	775763	1.02137e+06	834844	1.17547e+06	1.04281e+06
MeSA	12875.2	6654.75	11855.4	16907.3	14075.4	3754.34	4639.56	4479.46	5077.62	1514.85	3709.07	4225.48
iso_Agmantine Sulfate	0	0	0	0	0	0	0	0	0	0	0	0
iso_Carnitine	0	0	0	0	0	0	0	0	0	0	0	0
iso_DL-Buthionine-sulfoximine	0	0	0	0	0	0	0	0	0	0	0	0
iso_Eupatorin	0	0	0	0	0	0	0	0	0	0	0	0

## Sheet: POS2
	30_C1_POS2	30_C2_POS2	30_C3_POS2	30_T1_POS2	30_T2_POS2	30_T3_POS2	180_C1_POS2	180_C2_POS2	180_C3_POS2	180_T1_POS2	180_T2_POS2	180_T3_POS2
1-Methylguanidine hydrochloride	3785.23	4496.91	6323.74	6353.77	7638.76	3087.89	4409.9	6263.55	7215.92	2809.55	4043.07	3928.78
5,6-Dihydrouracil	27971.5	34240.5	3367.1	5678.16	4337.17	3007.92	33705.2	11415.1	7436.19	20067.7	29564.7	11774.2
Creatine	0	0	0	0	0	0	0	0	0	0	0	0
1 Methylnicotinamide. HCl	6121.87	8308.55	3807.72	6881.93	2912.02	7696.66	10113.9	8609.03	5456.75	12412	7352.13	2622.87
O-Acetyl-L-Serine.HCl	0	0	0	0	0	0	0	0	0	0	0	0
Allantoin	44449.6	52697.3	28358.8	17682.1	36197.7	26416.8	34261.4	37267.2	32783.8	39358.9	23886.7	30147.2
3-Methyl-L-histidine	0	0	0	0	0	0	0	0	0	0	0	0
Methylthiobutyric acid	22901.2	6381.07	8606.56	17195.6	28079.4	28466.4	26367.1	18636.7	20570.1	177907	151636	120141
Tricine	88696.7	34503.8	43226.6	156290	163360	149121	20868.3	15391	39972.1	57440	98866.3	128953
Tryptophan	267813	219516	200084	47793.5	64986.6	61566.1	362653	345888	287721	264598	276382	237714
Cystathione	0	0	0	0	0	0	0	0	0	0	0	0
D-Glucosamine-6-Phosphate.Na	0	0	0	0	0	0	0	0	0	0	0	0
Thiamine Hydrochloride	0	0	0	0	0	0	0	0	0	0	0	0
Oxaloacetic acid	0	0	0	0	0	0	0	0	0	0	0	0
Glyceraldehyde 3-phosphate	0	0	0	0	0	0	0	0	0	0	0	0
Fructose 6-phosphate	0	0	0	0	0	0	0	0	0	0	0	0
Fructose 1,6-bisphosphate	0	0	0	0	0	0	0	0	0	0	0	0
ADP	0	0	0	0	0	0	0	0	0	0	0	0
AMP	255949	163961	191608	612127	521742	1.33911e+06	1.46527e+06	1.12153e+06	950809	1.0331e+06	725606	1.22713e+06
ATP	6748.3	2625.47	1881.87	9115.32	7764.59	12260	7346.24	926.513	1926.73	6637.81	2562.96	2303.88
JA-Ile	0	0	0	0	0	0	0	0	0	0	0	0
Ribulose 1,5 bisphosphate	16484.4	14106.6	17633.2	25524.7	17298.9	14925.7	7563.16	11198.5	3594.6	7998.25	13147.8	8800.46
Methyl indole acetate	5715.48	1173.21	5476.67	2761.14	4758.45	4093.26	1962.85	4884.98	4201.31	5399.94	7356.52	5718.7
Dihydrozeatin	3815.46	481.541	2102.64	948.693	1662.18	3028.36	1442.61	442.459	2032.68	1105.85	2194.1	2374.31
Dihydrojasmonic acid	2732.22	18137.7	11073	8420.15	5436.06	10081	4694.26	16550.5	12371.4	1600.71	15914.7	16365
Dihydrojasmonic acid methylester	13649.3	3312.47	4690.25	2051.05	2360.53	4079.3	5086.76	5406.39	2459.84	2839.45	4310.69	3987.66
Trans zeatin glucoside	167.602	6367.76	5947.02	2506.58	3336.44	6042.21	2696.61	4683.28	4760.68	757.457	5290.04	3776.17
Proline	5.3419e+06	2.29451e+06	1.82183e+06	1.87235e+06	2.3497e+06	2.0711e+06	2.0705e+06	1.86818e+06	1.63852e+06	1.38962e+06	1.18828e+06	1.09558e+06
Serine	426820	296042	169394	92527	118496	94560.7	174191	170596	152348	125612	101636	74769.3
Pinitol	1475.94	3678.07	2080.59	437.934	2154.34	2151.84	1214.74	850.885	2297.47	706.97	3603.5	818.372
Fructose	24158.4	11516	12159	36882	47411.1	39267.8	5247.64	5427.92	13676.9	21146	25893.9	28671.2
Pyridoxal 5 phosphate	0	0	0	0	0	0	0	0	0	0	0	0
Asparagine	938935	763806	453911	182949	244996	403310	863946	967002	730207	553757	544214	457916
Phosphoenolpyruvic acid	868230	641713	563984	189764	255481	344325	875895	757401	852401	431563	420396	472383
2-phosphoglyceric acid	0	0	0	0	0	0	0	0	0	0	0	0
Ribulose 5 phosphate	0	0	0	0	0	0	0	0	0	0	0	0
Oleic acid ethyl ester	0	0	0	0	0	0	0	0	0	0	0	0
Gentisic acid	0	0	0	0	0	0	0	0	0	0	0	0
Guanidine	18756.4	15645.1	8555.51	10271.6	10153.2	9225.2	17353	20796.9	21025.9	23158.7	10951.6	9930.86
4-hydroxybenzyl alcohol	24295.9	18235.7	6395.57	5539.77	11702.4	17052.1	6877.5	6925.32	9174.68	4128.47	5802.85	6203.5
N-acetyl-L-cysteine	0	0	0	0	0	0	0	0	0	0	0	0
Valproic acid	0	0	0	0	0	0	0	0	0	0	0	0
N6-isopentenyladenine	0	0	0	0	0	0	0	0	0	0	0	0
Salicin	6867.21	6756.4	7382.95	711.447	2465.87	2204.28	9831.89	10995.7	6742.35	7923.74	6919.03	6755.33
Celastrol	0	0	0	0	0	0	0	0	0	0	0	0
Abscisic acid glucose ester	48347.2	24176.8	49757.9	25252.4	47356.8	122414	129331	151369	57804.5	99437.2	46809.6	29748.4
iso_Allantoin	0	0	0	0	0	0	0	0	0	0	0	0
iso_AMP	0	0	0	5436.16	4691.27	9174.46	0	0	0	17362.2	11760.9	35619.9
iso_Proline	0	0	0	6725.2	7645.74	5270.55	0	0	0	6611.54	5582.69	4004.67
iso_Serine	0	0	0	0	0	0	0	0	0	0	0	0
iso_Asparagine	0	0	0	0	0	0	0	0	0	0	0	0
Linolenic acid	6981.8	5721.98	2715.21	2949.83	3038.15	2694.82	4142.29	3098.95	2984.96	6561.32	2423.83	4255.65
12-oxo-phytodienoic acid	1.29426e+07	6.035e+06	4.59266e+06	1.00874e+07	8.33197e+06	5.33364e+06	1.96014e+06	1.83698e+06	1.49853e+06	1.53647e+06	1.13932e+06	1.04662e+06
Traumatic acid	3732.12	1287.88	1877.18	596.131	884.333	296.848	2480.17	2093.73	1327.85	209.082	653.909	322.666
13(S)-HpOTrE	97936.7	32943.3	24681.9	55159.2	46204.2	25762.8	10641.3	9705.1	9565.95	10234.4	7599.41	4231.28
MeJA	53806	23202.5	26023.8	34329.9	23712	24266.5	25442.5	23465.1	19152.2	18338.8	30156.2	27361.9
Phaseic acid	61960.2	35279.6	15442.4	20418.7	25954	26452	9839.82	14667.6	8222.57	6696.37	9340.28	6723.28
Glyceraldehyde 3 phosphate	2062.5	632.138	753.089	1262.22	956.053	526.421	1192.11	1077.35	960.421	723.818	1544.03	972.301
Fructose 6 phosphate	3647.49	3191.29	3793.12	1746.79	3757.23	2483.49	1170.27	3607.03	5064.66	2403.95	5556.92	3490.9
Fructose 1,6-biphosphate	0	0	0	0	0	0	0	0	0	0	0	0
Salicylic acid	82390.7	87226.8	88255.9	56311.4	69531	68300.3	86538.2	91916.9	70439	57420.8	51156.8	60974.5
Indole butyric acid	6752.92	1364.39	4278.56	9069.67	4053.6	1865.86	2488.74	1249.92	3571.47	2368.16	4578.49	3112.18
Jasmonic acid	569932	143555	363905	466116	296313	72313.2	44341.6	43858.6	89789.8	42803.8	98033.5	88933.5
Trans-zeatin glucoside	6651.16	6792.44	6194.11	947.931	2465.88	6528.09	7047.53	4281.42	4665.11	6677.35	5016.47	2456.36
3-isopropylmalic acid	2797.96	1361.52	1477.06	1912.68	718.29	665.089	638.518	719.873	901.151	1095.56	894.051	938.47
Sinapinic acid	589812	974199	1.46333e+06	261719	275821	867401	2.27675e+06	2.01207e+06	1.607e+06	1.47221e+06	973103	1.05804e+06
Oleic acid ethylester	486778	251181	200257	415650	401766	218584	77449.6	68792.3	64518.4	59236.4	47684.7	41659.3
3-phosphoglyceric acid	104150	39760.7	59428.9	51238.2	76254.2	53735.5	33682.2	59501.3	50635.9	36454	56695.5	44866.1
Gentisic acid sodium	36758.8	12182.2	13683.7	19219.8	14756.6	10985.5	7733	12302.2	15990.7	12725.3	13672.6	16264.5
Protocatechuic acid	16054.2	10032.2	9497.06	9368.18	7726.9	10388.2	10726.2	11378.7	11573.1	7807.5	7727.42	7079.85
Gallic acid	14824.2	5264.41	8500.98	9955.93	6766.62	7109.23	7082.46	6847.75	8710.87	8981.17	10012.2	8078.95
Guandine	61029.5	37100.6	37309.6	38791.4	39890.1	20787.9	19809.4	33670.7	36714.6	24152.9	37097.9	29839.5
Linodeic acid	280289	219573	119764	149493	206172	195935	71265.2	67275.2	56922.7	54786.1	38216.9	32598.8
Inositol-2,4-diphosphate sodium	132580	154350	164961	2394.94	115997	208048	129718	140379	139797	106164	127702	99983.6
IP3	0	0	0	0	0	0	0	0	0	0	0	0
Linoleic acid	359624	199357	140185	231595	184829	94331	37938.5	36217.4	53973.4	25035.8	26661.2	37500.3
Linolenic acid ethylester	53637.6	33295.4	31465.3	35028.6	46576.5	50998.5	27894.4	21725.1	35141.5	23783.9	30207.1	30763.9
Oleic acid	644446	358260	322430	520418	433969	251944	181334	159797	144582	99929.3	103522	94889.6
IP3-Na3	0	0	0	0	0	0	0	0	0	0	0	0
Lidocaine	808987	447272	445656	403498	463245	606110	703627	746916	646957	629779	1.86442e+06	614904
10-camphorsulfonic acid	73007.2	28523	50571	7318.75	49243.6	62323.3	76209	54846.4	66594.2	135258	170460	114114
iso_12-oxo-phytodienoic acid	4.68305e+06	2.2203e+06	1.72596e+06	3.78595e+06	3.17678e+06	1.87378e+06	703809	645900	537745	507165	411536	347274
iso_Sinapinic acid	50832.6	34165	38070.4	30076	34583.5	23171.4	25485.2	26826.1	26191.2	25636.6	25315.4	29263.2
2-Fluoropalmitic acid	30250.2	13318.8	25594.8	31906.7	28163.9	16018	12013.4	11209.6	22554	15444.9	28638.2	27943
N,N-Dimethylsphingosine	781738	1.10973e+06	542253	652747	58621.4	509773	1.04987e+06	179057	927590	432048	77631.4	580898
Tangeritin	9715.65	7157.03	6149.17	10654.3	7928.17	7295.13	14536.4	8093.99	4675.21	5713.71	6584.86	5008.93
Pseudolaric acid	4995.02	2533.48	3409.58	4564.7	2962.93	5879.03	13126.3	7069.24	10708.7	9737.85	18422.8	17439
3-Phosphoglyceric acid disodium	11965.5	10793.9	5986.76	3790.35	6444.3	8482.34	7491.95	12318.6	11285.4	6329.29	9615.21	5301.38
Saliciin	163330	50841	110079	155913	88010.7	75943.9	53663.5	53354.7	106188	55980	105310	101444
D-myo-inositol-2,4-diphosphate sodium	51900.6	33984.6	40428.4	39191.3	39328.5	41788.9	47501.5	50116.3	44440.9	36662.3	56442	41658.1
IP3 sodium	0	0	0	0	0	0	0	0	0	0	0	0

## Sheet: NEG
	30_C1_NEG	30_C2_NEG	30_C3_NEG	30_T1_NEG	30_T2_NEG	30_T3_NEG	180_C1_NEG	180_C2_NEG	180_C3_NEG	180_T1_NEG	180_T2_NEG	180_T3_NEG
Glycolic acid	4141.95	3067.49	3504.22	5205.79	4519.4	2638.99	6394.82	5642.7	3140.18	2152.96	7331.18	4489.24
Malonic acid	449395	387997	461770	487538	472286	424185	812015	581648	654702	463019	545202	461527
Hypoxanthine	4943.88	2630.52	4942.98	4782.96	2391.2	4543.58	1594.58	4623.2	2550.52	2790	4782.64	2551.12
Shikimic acid	77539.1	62478.8	84952.5	54901.6	29365.9	51231.4	43850.1	47350.3	67909.3	54061.3	41449.8	33403.4
O-phospho Serine	1.32043e+07	3.1355e+06	6.59968e+06	2.83109e+07	7.60846e+06	3.69466e+06	2.00608e+06	1.65732e+06	2894647	2.21586e+06	4.52608e+06	3.69683e+06
D-glucuronic acid	0	0	0	0	0	0	0	0	0	0	0	0
Dodecanoic acid	686832	306110	538247	711390	950391	1.03846e+06	4.08048e+06	4.85565e+06	1.04481e+06	1.15518e+06	1.2695e+06	1.17331e+06
L-Cysteine-S-Sulfate	33601.5	40974.8	51187	18537.1	31834.4	22837	44000	33680.3	36901.1	20112.6	30847.7	30170.3
2-Deoxyribose-5-phosphate Na salt	51992	205095	83601.9	3808.34	7183.52	23204.9	34363.3	120385	418907	379511	74026.7	176199
D-Ribose-5-phosphate.Na2	2.50353e+06	2.30583e+06	2.88546e+06	1.99252e+06	2.8856e+06	4.44531e+06	8.5106e+06	6.96618e+06	6.14045e+06	8.10188e+06	5.47357e+06	7.02996e+06
D-Glucose-6-phosphate.Na	56837	134374	112997	34953.2	45825.2	67115.5	137727	228564	127792	164871	134610	153511
D-mannose-6-phosphate.Ba Salt.H2O	225135	404491	305620	97086	238262	277947	557870	570144	375428	408867	373955	404337
Alpha-D-Mannose 1 Phosphate-Na Salt	286880	530409	295619	226518	188908	354965	566877	825454	443373	491874	542735	579659
Uridine-5-monophosphate	1.39209e+06	608955	910033	4.10556e+06	3.61204e+06	4.52806e+06	2.93226e+06	2.51415e+06	1.43008e+06	1687764	1.45405e+06	1.52924e+06
Maltose	472361	880009	623408	242837	416291	393989	784929	493002	566286	574428	498114	322811
Galactinol dihydrate	141084	107340	103991	247159	207829	401993	385819	351901	370612	251693	315983	305601
Cellobiose	113945	133317	116318	70332.2	70746.5	110336	182870	105055	59583.5	90889.1	88852.9	83994.6
1-Kestose	870871	687370	753260	1.19369e+06	747339	445911	355075	291947	359308	332266	429275	449776
Raffinose Pentahydrate	95770.7	137537	56596	65351.6	33989.7	45108.1	116575	71850.1	53737.3	64098.3	81922.5	41834.6
Inosine 5 monophosphate	100524	90673.9	153926	86731.3	122077	119306	129439	98660.9	207545	158347	137058	144254
Adenosine triphosphate	31686.3	72137.8	86908.1	13972.2	32859.5	45500.5	170211	130547	73676.5	101574	67952.5	67907.4
PRPP	19517.7	44429.7	26661.3	5709.06	9700.97	13699.5	19996	37131.5	55773.6	56526.7	31777.7	35657.7
GDP	1.3598e+06	135439	295028	3.48787e+06	595053	248700	244896	315701	374137	266400	429031	376829
GTP	26341	39383	53493.8	10483	27687.5	23672.5	94617.3	80446.5	50365.6	64079.2	48644.8	40260.8
Ribose	848043	518156	329350	1.22096e+06	1.08746e+06	429092	248792	204894	145773	140693	154868	164177
Glucose	3.09673e+06	3.38204e+06	2.51055e+06	2.89166e+06	3.25653e+06	4.21961e+06	4.87159e+06	4.01323e+06	3.35208e+06	2.91738e+06	3.04428e+06	3.23946e+06
Pinitol	176508	20885.9	124506	12033.6	14677.8	39851.9	12015	25472.1	196437	93547.2	32989.9	96131.5
Citric acid	7.38963e+06	2.52437e+06	6.59406e+06	5.05028e+06	8.88874e+06	8.40871e+06	3.40915e+07	1.51047e+07	1.18824e+07	1.01781e+07	1.16572e+07	1.01166e+07
Isocitric acid	109185	88232.9	64305.8	61281.2	50401.1	73493.1	56216.6	89116.9	84472.2	68304.1	30842.9	80380.6
Lactic acid	145783	60176.6	175293	145021	196374	96825.3	114475	284686	193239	163079	218755	0
Pyruvic acid	8173.75	4782.07	18373.9	10523.9	12001.5	12842	35860.6	17349.3	25004.3	19680.8	23087.5	15773.7
iso_Malonic acid	0	0	0	0	0	0	0	0	0	0	0	0
iso_GMP	12147.4	6645.48	9944.1	5430.34	7331.67	8402.08	13488.7	5832.02	8974.8	6826.32	11034.1	11385.9
iso_GTP	165630	288112	313272	81106.4	161497	182628	599326	514185	328429	323243	304551	269183
iso_Glucose	735.151	1106.5	649.381	2293.7	440.544	2513.04	1508.61	614.609	1213.02	2133.27	2480.29	2121.66
2-Hydroxyiisobutyric acid	30770.5	25055.3	30937.5	19626.4	18836.1	25061.1	40634.2	38113	28168.3	21162.4	21258.5	29383
Fumaric acid	57099.1	242477	496554	139714	55652.6	37097	203310	229394	31718.5	625601	294005	16985.2
Methylmalonic acid	13732.4	29785.2	23171.2	31775.1	24763.7	11924.2	23977.8	22525.6	17049.6	25737.4	19357.7	9874.95
Succinic acid	5.11229e+06	8.25841e+06	8.28409e+06	1.25781e+07	6.75826e+06	4.41716e+06	6.96991e+06	7.02877e+06	5.13644e+06	7.58617e+06	5.83486e+06	4.19466e+06
Mesaconic acid	116846	98308.5	195369	179799	191408	150551	205090	170981	235219	162708	166088	225125
Ethylmalonic acid	14214	15403.3	15468.4	14928.1	16620.7	11025.7	10008.2	16353.7	9245.89	8487.53	8079.55	8888.82
4-HBA	82301.8	42153.8	23739.4	79820.2	64822.7	33852.7	11040.1	11757.5	10443.6	4493.72	6493.9	12732.5
Citramalic acid	89882.8	141689	213513	164299	97815.5	102643	304255	237828	134851	303889	288023	121757
L Dihydroorotic acid	23294.6	10751.4	20703.1	6971.96	4718.71	17072.6	15978.4	15838.1	2738.76	12114.1	7702.41	10479.8
Pimelic acid	94810.1	61150.4	65307.9	84984	57899.2	57796.5	55574.9	65687.7	52134.9	47441.5	43851.2	40362.5
3 Methyl xanthine	5622.42	4568.77	4671.34	6264.46	2199.55	4373.45	3640.17	1302.42	1621.08	1408.49	3282.98	5174.38
Vanillic acid	18375.1	8805.06	11948.3	14147.2	10442.2	9478.12	14061.3	16836.5	7441.91	9569.73	9253.6	8441.47
2-Isopropylmalic acid	10646.5	10393.3	12157.2	11889.8	9554.47	8887.25	19148.8	12814.4	9985.59	10500.4	12969	8722.12
Caffeic acid	20004.1	17043.9	12183.1	203964	74811	18197.5	5759.88	7649.06	8670.58	22296.2	20476	21018.8
2-Deoxyinosine	5150.5	375.195	0	5251.63	3474.55	0	0	3025.66	792.302	1291.41	3542.19	0
Arbutin	11310.4	22450.3	26122.5	5170.97	7120.87	16504.5	36019	31069	33652.9	23770.1	12119.8	23676.8
2-Deoxy inosine-5-Triphosphate	85279.1	18757.1	35317.9	113550	112164	121020	22511.9	15056.4	11708.4	19935.2	14093.9	19783
Chlorogenic Acid	14818.8	8228.4	4730.15	11998	16649.7	14343.2	4554.41	19296.4	12996.7	2889.93	23818.1	7555
Rosmarinic acid	70330.7	87694.4	100702	90194.6	80458	73433	126675	116357	105331	75361.4	66492	75736.8
Inosine-5-diphosphate. Na	5356.45	8333.59	12703.3	5870.5	7805.83	11187.1	14427	10122.9	6650.42	6370	6446.32	13983.6
Vitexin	1259.6	1040.8	344.921	4726.8	3946.34	1940.9	510.235	1990.31	673.778	2838.15	1401.54	2769.4
Dihydrofolic acid	0	0	0	0	0	0	0	0	0	0	0	0
Riboflavin-5-Mono Phosphate	33759.1	16969	25962.5	51446.2	54011	89515.3	200288	113600	91033.6	139634	148591	85323.9
Naringin	0	0	0	0	0	0	0	0	0	0	0	0
Pelargonin Chloride	16159.8	17685.2	27283.5	24728.3	24258.4	32673.5	27760.1	25048.6	18220.2	15785.7	22774.1	20610.8
Rutin	11355	14722.7	18166.9	17372.3	4852.76	6157.49	7831.77	8061.86	7117.38	1491.73	27374.1	45326.9
Biotin	2.57049e+06	1.28942e+06	826529	2.11734e+06	1.75198e+06	710217	273586	170479	172385	137765	134818	114854
Xanthosine	483849	321377	325036	875968	779788	614445	107997	114397	118915	128476	87854.9	92964.8
Lidocaine	576700	545448	554410	546742	566909	561578	529523	547009	579863	559076	548426	526950
10-camphorsulfonic acid	7.57447e+06	7.93765e+06	7.94639e+06	8.45888e+06	8.48736e+06	7.82245e+06	8.10261e+06	8.40908e+06	8.35151e+06	9.35191e+06	8.75177e+06	8.06221e+06
Gibberellin 1	0	0	0	0	0	0	0	0	0	0	0	0
iso_Fumaric acid	0	0	0	0	0	0	0	0	0	0	0	0
iso_Ethylmalonic acid	0	0	0	0	0	0	0	0	0	0	0	0
iso_L Dihydroorotic acid	0	0	0	0	0	0	0	0	0	0	0	0
iso_Pimelic acid	0	0	0	0	0	0	0	0	0	0	0	0
iso_Xanthosine	0	0	0	89617.7	67334.7	19567.3	0	0	0	18806	10739.3	16278.5
